# Supplementary material for: PfARID Regulates P. falciparum Malaria Parasite Male Gametogenesis and Female Fertility and Is Critical for Parasite Transmission to the Mosquito Vector
Source: mBio. 2022 May 31;13(3):e00578-22. doi: 10.1128/mbio.00578-22 (PMC9239086; doi:10.1128/mbio.00578-22)
Supplement: DATA SET S1 [file mbio.00578-22-s0007.xlsx]

## Sheet: Significant-DEGs_extended_info
Supplemetary Data S1A: Summary of all DEGs
							TPM Values
Gene ID	baseMean	log2FoldChange	lfcSE	stat	pvalue	padj	KO1	KO2	KO3	WT1	WT2	WT3	Annotation
PF3D7_0712400	9362.33	6.24465	0.24275	25.7247	6.19514e-146	3.02013e-142	152.119	144.347	145.592	2.2558	1.7207	2.0993	erythrocyte membrane protein 1, PfEMP1
PF3D7_1200600	2873.93	-3.06081	0.165134	-18.5353	1.07164e-76	2.61213e-73	3.9239	3.1668	3.1311	42.6694	19.4479	31.8094	erythrocyte membrane protein 1, PfEMP1
PF3D7_0100100	352.555	-6.60322	0.372557	-17.7241	2.73467e-70	4.44384e-67	0.047	0.0358	0.076	7.6081	3.9488	4.958	erythrocyte membrane protein 1, PfEMP1
PF3D7_1041300	578.055	-3.70435	0.221889	-16.6947	1.43326e-62	1.74678e-59	0.8002	0.4485	0.5904	14.4508	4.9496	7.799	erythrocyte membrane protein 1, PfEMP1
PF3D7_0424900	174.976	-3.12325	0.237944	-13.126	2.33827e-39	2.27981e-36	2.0994	1.7597	2.0346	29.2009	10.2342	18.7496	Plasmodium exported protein (PHISTa), unknown function
PF3D7_0632800	345.602	-2.91157	0.237951	-12.236	1.9962e-34	1.62191e-31	0.7582	0.5508	0.4139	6.9069	2.9719	4.5353	erythrocyte membrane protein 1, PfEMP1
PF3D7_1200610	124.557	-3.51395	0.288272	-12.1897	3.52639e-34	2.45588e-31	3.8388	1.8201	3.6975	50.4242	25.708	38.918	VAR2CSA uORF
PF3D7_0223500	426.108	-2.07792	0.182094	-11.4112	3.67525e-30	2.2396e-27	1.438	1.115	1.1818	9.0297	3.4506	5.286	erythrocyte membrane protein 1, PfEMP1
PF3D7_1478000	801.279	2.03934	0.182161	11.1953	4.29882e-29	2.32853e-26	67.2752	64.8184	73.9471	24.4458	11.3527	19.5153	Plasmodium exported protein (PHISTa), unknown function
PF3D7_0603600	82.3706	-4.44157	0.413693	-10.7364	6.86786e-27	3.34808e-24	0.0272	0.0726	0.0615	2.2432	0.7053	1.0955	AT-rich interactive domain-containing protein, putative
PF3D7_0300100	612.019	-1.76953	0.165161	-10.7139	8.75606e-27	3.88053e-24	2.3965	1.7286	2.0554	11.4956	4.8608	7.0096	erythrocyte membrane protein 1, PfEMP1
PF3D7_0833500	589.062	-1.886	0.176893	-10.6618	1.53573e-26	6.23889e-24	1.8853	1.676	1.8823	10.4381	5.022	6.6121	erythrocyte membrane protein 1, PfEMP1
PF3D7_0900100	243.989	-1.76087	0.188317	-9.35054	8.71983e-21	3.26994e-18	0.9311	0.6855	0.7636	4.3187	1.822	2.8141	erythrocyte membrane protein 1, PfEMP1
PF3D7_1100100	659.484	-1.67327	0.181863	-9.20074	3.55488e-20	1.23786e-17	2.6834	2.2094	2.155	13.1188	4.7569	7.6885	erythrocyte membrane protein 1, PfEMP1
PF3D7_0401900	592.41	1.74103	0.19126	9.10294	8.7916e-20	2.85727e-17	17.079	16.3473	18.3784	7.169	3.7339	5.991	acyl-CoA synthetase
PF3D7_1255200	354.638	-1.58414	0.18339	-8.63807	5.71687e-18	1.74186e-15	1.2643	1.15	1.4295	6.4675	2.5391	3.9427	erythrocyte membrane protein 1, PfEMP1
PF3D7_1401100	2277.42	1.57989	0.196156	8.05424	7.9972e-16	2.29331e-13	94.1736	104.004	113.856	60.1948	21.829	37.5644	DnaJ protein, putative
PF3D7_1301200	5776.07	1.55207	0.194743	7.96986	1.58859e-15	4.30242e-13	354.982	347.51	382.673	233.466	73.5361	124.388	GBPH2 protein
PF3D7_1300100	236.303	-1.47848	0.185949	-7.95099	1.85024e-15	4.74734e-13	1.0411	0.8311	0.9277	3.9707	1.8424	2.7648	erythrocyte membrane protein 1, PfEMP1
PF3D7_0321500	336.682	-1.54315	0.196761	-7.84274	4.40824e-15	1.07451e-12	3.6821	2.3027	2.9969	15.1631	5.7395	8.4205	peptidase, putative
PF3D7_1219300	682.297	-1.6747	0.217029	-7.7165	1.1957e-14	2.77572e-12	3.2906	1.9108	2.0636	12.2417	5.6468	7.3828	erythrocyte membrane protein 1, PfEMP1
PF3D7_1240400	1390.13	-1.41859	0.187918	-7.54898	4.38676e-14	9.72066e-12	6.8768	4.2908	4.7872	23.5001	9.7398	13.9679	erythrocyte membrane protein 1, PfEMP1
PF3D7_0114100	59.5142	2.22653	0.29801	7.47134	7.93797e-14	1.6825e-11	7.3773	6.0593	7.5295	2.3626	0.7812	1.8385	Pfmc-2TM Maurer's cleft two transmembrane protein
PF3D7_0424800	69.9454	-1.98815	0.277525	-7.16384	7.84493e-13	1.5935e-10	1.7078	1.2325	1.7038	10.6989	4.0737	5.8844	Plasmodium exported protein (PHISTb), unknown function
PF3D7_1239100	520.165	1.4031	0.196293	7.14801	8.80461e-13	1.7169e-10	47.598	29.3328	32.9922	21.9751	9.301	14.5138	ribosomal protein L23, mitochondrial, putative
PF3D7_0100400	26.9357	-4.73182	0.666731	-7.09704	1.27456e-12	2.30129e-10	0.1205	0.0857	0.0454	3.531	1.6024	2.3533	rifin
PF3D7_0830600	377.388	1.55283	0.218704	7.10012	1.2465e-12	2.30129e-10	18.0913	20.2519	24.0657	12.1039	4.6097	7.4246	Plasmodium exported protein (PHISTc), unknown function
PF3D7_0115700	192.644	-1.5185	0.214176	-7.08996	1.34155e-12	2.33573e-10	0.9208	0.6112	0.7018	3.7732	1.3149	2.159	erythrocyte membrane protein 1, PfEMP1
PF3D7_0500100	298.111	-1.28777	0.184555	-6.97769	3.00069e-12	5.04426e-10	1.5026	1.1098	1.2301	5.0407	2.2418	3.0789	erythrocyte membrane protein 1, PfEMP1
PF3D7_0700100	189.571	-1.69051	0.242898	-6.95977	3.40837e-12	5.53861e-10	0.7898	0.6459	0.4763	3.4094	1.4438	2.0536	erythrocyte membrane protein 1, PfEMP1
PF3D7_0400100	382.023	-1.37464	0.200548	-6.85439	7.16186e-12	1.12626e-09	1.4947	1.0529	1.4191	5.2086	2.7154	3.1617	erythrocyte membrane protein 1, PfEMP1
PF3D7_0507200	551.298	-1.22666	0.180587	-6.79264	1.10102e-11	1.66339e-09	8.7523	7.0204	8.0172	26.3242	14.3171	19.2687	subtilisin-like protease 3
PF3D7_1018400	543.756	-1.54331	0.227312	-6.7894	1.12599e-11	1.66339e-09	21.5407	10.8455	13.9421	77.1213	28.3712	45.1272	conserved Plasmodium protein, unknown function
PF3D7_0202500	2604.03	1.01029	0.153071	6.60017	4.10676e-11	5.88837e-09	647.379	551.647	605.244	511.922	197.58	301.573	early transcribed membrane protein 2
PF3D7_1372300	205.678	1.35241	0.20564	6.57658	4.81382e-11	6.70497e-09	20.7522	20.5823	22.0401	12.751	5.5534	9.3355	Plasmodium exported protein (PHIST), unknown function
PF3D7_0222100	65.2011	2.05013	0.312884	6.55236	5.66331e-11	7.66906e-09	7.1815	7.0344	7.751	2.0926	1.6492	1.9856	Pfmc-2TM Maurer's cleft two transmembrane protein
PF3D7_0207600	1551.91	-1.27664	0.195754	-6.52167	6.9529e-11	8.91983e-09	15.4671	13.48	14.995	67.1749	19.8704	37.2794	serine repeat antigen 5
PF3D7_0712800	608.526	-1.16684	0.178868	-6.52346	6.87041e-11	8.91983e-09	3.4426	2.3615	2.5336	10.3698	4.1437	6.3714	erythrocyte membrane protein 1, PfEMP1
PF3D7_0612100	490.36	1.19053	0.183952	6.47199	9.67192e-11	1.20899e-08	21.1905	16.3173	20.2603	11.3848	6.0766	9.8288	eukaryotic translation initiation factor 3 subunit L, putative
PF3D7_0302500	1582.12	-1.41644	0.219247	-6.46048	1.04372e-10	1.27203e-08	9.6258	7.8317	10.0339	47.9873	12.6029	25.9745	cytoadherence linked asexual protein 3.1
PF3D7_0612000	78.3223	1.92688	0.298726	6.45033	1.11605e-10	1.32702e-08	14.5401	9.6834	9.7882	3.6499	2.1231	3.8816	conserved Plasmodium protein, unknown function
PF3D7_0201700	484.28	1.18799	0.184986	6.42206	1.34443e-10	1.5605e-08	12.5335	12.611	13.5878	9.2961	3.9529	5.7957	DnaJ protein, putative
PF3D7_0604400	247.835	-2.8506	0.445256	-6.40217	1.53188e-10	1.73672e-08	6.0755	1.7781	3.1004	68.4334	10.5793	18.7141	conserved protein, unknown function
PF3D7_0800100	599.118	-1.05895	0.165796	-6.38709	1.69077e-10	1.87329e-08	3.1652	2.8151	2.8647	9.7458	4.2736	6.459	erythrocyte membrane protein 1, PfEMP1
PF3D7_1102500	298.804	1.79045	0.286115	6.25781	3.90416e-10	4.22951e-08	9.9681	11.9632	14.4478	3.9914	3.0533	3.9905	gametocyte exported protein 2
PF3D7_0730300	2942.8	1.15204	0.185825	6.19962	5.65982e-10	5.87056e-08	50.8898	55.2592	61.5817	40.8712	16.6721	27.544	AP2 domain transcription factor AP2-L, putative
PF3D7_0935900	7679	1.0264	0.165554	6.1998	5.65347e-10	5.87056e-08	236.175	236.027	261.168	190.661	79.7583	133.043	ring-exported protein 1
PF3D7_1001500	1416.18	1.1338	0.183634	6.1742	6.64984e-10	6.75374e-08	325.748	325.766	342.243	269.19	94.0947	156.953	early transcribed membrane protein 10.1
PF3D7_0831800	22590.3	1.02454	0.167535	6.11536	9.63382e-10	9.58467e-08	1610.96	1526.74	1577.94	1358.75	498.484	790.336	histidine-rich protein II
PF3D7_0726100	1090.92	1.10081	0.185595	5.93126	3.00628e-09	2.87365e-07	29.5056	31.3483	35.331	23.9055	10.0599	16.325	Plasmodium exported protein, unknown function
PF3D7_0701900	351.297	1.28971	0.219483	5.87612	4.2e-09	3.86321e-07	8.9497	8.4748	9.5699	4.9908	3.1418	3.6625	Plasmodium exported protein, unknown function
PF3D7_0113300	360.215	1.34993	0.230225	5.86351	4.53186e-09	4.01688e-07	13.0273	15.3352	15.5068	7.9235	4.251	6.6675	Plasmodium exported protein (hyp1), unknown function
PF3D7_0930300	4625.97	-1.27656	0.217655	-5.86506	4.48982e-09	4.01688e-07	31.6941	23.8275	32.2158	141.6	37.5511	71.2914	merozoite surface protein 1
PF3D7_1000100	212.753	-1.25403	0.216621	-5.78907	7.07765e-09	6.16135e-07	1.0804	0.8182	0.8219	3.034	1.7024	2.2386	erythrocyte membrane protein 1, PfEMP1
PF3D7_0925100	355.947	-2.43534	0.423887	-5.74525	9.17865e-09	7.71482e-07	8.6537	3.5668	6.0598	88.2055	10.8515	26.3081	conserved Plasmodium protein, unknown function
PF3D7_1478900	319.361	-1.05286	0.183192	-5.7473	9.06783e-09	7.71482e-07	2.8878	2.4645	3.3523	9.8999	3.9588	6.3179	non-coding RNA
PF3D7_0402100	280.129	1.07082	0.186672	5.73638	9.67202e-09	7.92865e-07	12.7893	8.7272	12.5183	8.9098	3.4805	5.6213	Plasmodium exported protein (PHISTb), unknown function
PF3D7_0733000	309.98	-1.18194	0.206096	-5.73488	9.75834e-09	7.92865e-07	1.1543	1.2819	1.178	4.4618	1.8809	2.8805	erythrocyte membrane protein 1, PfEMP1
PF3D7_0618900	178.303	-2.44113	0.426048	-5.7297	1.00607e-08	8.04028e-07	1.2678	0.4756	0.8506	12.3449	1.7781	3.4839	phosphatidylinositol N-acetylglucosaminyltransferase subunit GPI1
PF3D7_0608800	2342.2	-1.09828	0.193197	-5.68475	1.31004e-08	1.01372e-06	79.8394	56.1384	64.8468	271.418	89.2037	133.142	ornithine aminotransferase
PF3D7_0501400	5230.16	1.18977	0.210576	5.65006	1.60389e-08	1.22171e-06	66.8737	75.7936	81.9937	44.966	24.61	37.3242	interspersed repeat antigen
PF3D7_0221700	68.7003	1.50949	0.26908	5.6098	2.02557e-08	1.47383e-06	3.6085	2.9378	3.937	1.7347	0.8417	1.4619	Plasmodium exported protein, unknown function
PF3D7_0702300	771.181	1.1469	0.205282	5.58694	2.31101e-08	1.63278e-06	26.9433	28.0778	34.2838	19.3157	8.9122	16.3018	sporozoite threonine and asparagine-rich protein
PF3D7_0929400	2509.74	-1.32467	0.238153	-5.56225	2.66311e-08	1.85467e-06	16.1931	11.3528	15.7384	74.6733	18.1876	35.9211	high molecular weight rhoptry protein 2
PF3D7_0831700	12506.2	1.03535	0.186324	5.55668	2.74951e-08	1.88787e-06	466.104	432.25	468.695	412.542	128.762	234.921	heat shock protein 70
PF3D7_0905400	2322.83	-1.25924	0.228773	-5.50433	3.70585e-08	2.4748e-06	19.7028	15.4372	21.4634	91.1196	23.2548	46.0254	high molecular weight rhoptry protein 3
PF3D7_0304100	1727.05	-2.3088	0.419907	-5.49836	3.83337e-08	2.52536e-06	29.8089	14.1872	18.5578	285.41	33.2491	79.8711	inner membrane complex protein 1e, putative
PF3D7_1302000	880.25	1.06818	0.194468	5.49283	3.95543e-08	2.57103e-06	57.5325	59.7757	75.5641	47.9618	21.1994	33.1073	EMP1-trafficking protein
PF3D7_0805300	510.503	-2.51413	0.458907	-5.47852	4.28897e-08	2.75115e-06	3.5948	1.3509	2.0015	36.9717	3.9103	10.1232	conserved Plasmodium protein, unknown function
PF3D7_1454900	808.732	-2.36791	0.433194	-5.46616	4.59898e-08	2.87437e-06	54.3765	18.436	24.3942	438.296	63.9529	123.124	conserved protein, unknown function
PF3D7_0909500	1102.03	-2.35644	0.432255	-5.45151	4.99451e-08	3.08205e-06	24.1646	8.9891	8.8583	184.764	28.9331	53.4203	subpellicular microtubule protein 1, putative
PF3D7_1372100	56.2611	-2.16215	0.399478	-5.41244	6.21734e-08	3.78869e-06	0.842	0.49	0.4039	5.9624	1.2212	2.2131	Plasmodium exported protein (PHISTb), unknown function
PF3D7_1213500	524.688	-2.01263	0.374185	-5.3787	7.50257e-08	4.51544e-06	7.878	3.5669	4.4538	53.3969	8.7689	17.2324	integral membrane protein GPR180, putative
PF3D7_1302050	33.9072	1.9687	0.368605	5.34095	9.24588e-08	5.49679e-06	8.2603	8.0253	9.5067	2.8978	1.3728	2.9908	hypothetical protein
PF3D7_1234900	276.709	-2.23081	0.418365	-5.3322	9.70301e-08	5.69905e-06	8.6744	2.9888	5.9702	70.0816	9.8136	22.8804	CHCH domain-containing protein, putative
PF3D7_1465700	204.862	-1.92735	0.362694	-5.31398	1.07259e-07	6.22486e-06	2.2924	1.3769	1.7643	17.5282	3.0478	5.1211	plasmepsin VIII, putative
PF3D7_0100200	18.6423	-6.67015	1.25649	-5.30855	1.10499e-07	6.26376e-06	0.0417	0	0	1.7699	1.6652	1.5519	rifin
PF3D7_1252100	1325.7	-1.18534	0.224233	-5.2862	1.24885e-07	6.84062e-06	6.766	4.5642	6.0009	25.418	6.6059	14.1793	rhoptry neck protein 3
PF3D7_1407900	2050.87	1.08884	0.2068	5.26518	1.40054e-07	7.53292e-06	98.5648	114.229	125.33	78.5866	39.3582	56.8926	plasmepsin I
PF3D7_1476700	161.089	-1.82908	0.347441	-5.26444	1.40614e-07	7.53292e-06	4.5786	2.9307	3.7602	32.7905	6.0233	10.5323	lysophospholipase, putative
PF3D7_1031000	2868.67	-2.23147	0.424717	-5.25401	1.48826e-07	7.67129e-06	156.371	44.3339	66.1923	1020.84	180.636	316.052	ookinete surface protein P25
PF3D7_1116000	1522.67	-1.01379	0.192986	-5.25318	1.49492e-07	7.67129e-06	17.4516	10.6959	15.1008	52.9905	18.2056	27.7295	rhoptry neck protein 4
PF3D7_1350800	63.8381	-2.71042	0.515842	-5.25436	1.48538e-07	7.67129e-06	1.7959	0.6632	1.484	23.9976	2.3877	6.6916	conserved Plasmodium protein, unknown function
PF3D7_0801000	1051.59	1.07044	0.204446	5.23582	1.64256e-07	8.34114e-06	18.4556	19.7309	22.8644	13.7697	7.467	10.3198	Plasmodium exported protein (PHISTc)
PF3D7_1466700	54.5633	1.6232	0.310262	5.2317	1.67962e-07	8.44137e-06	3.7625	2.3099	3.572	1.3947	0.6135	1.3994	60S ribosome subunit biogenesis protein NIP7, putative
PF3D7_0206800	1149.54	-1.10402	0.211138	-5.22889	1.70528e-07	8.48288e-06	60.1839	40.6692	48.829	204.52	71.0419	91.3067	merozoite surface protein 2
PF3D7_0610400	8904	-1.44685	0.277686	-5.21037	1.8846e-07	9.28023e-06	792.051	508.17	657.455	3984.31	820.912	1668.53	histone H3
PF3D7_0617800	9323.71	-1.38648	0.266675	-5.19914	2.00213e-07	9.66374e-06	957.238	547.676	679.839	4100.83	978.292	1716.11	histone H2A
PF3D7_1362900	532.768	-2.46424	0.473898	-5.19995	1.99344e-07	9.66374e-06	3.0866	1.023	1.3892	27.887	2.9749	7.899	conserved Plasmodium protein, unknown function
PF3D7_1109100	538.676	-2.33845	0.451327	-5.18127	2.20375e-07	1.02351e-05	3.072	1.3943	2.1599	31.6015	3.0595	8.8712	conserved Plasmodium protein, unknown function
PF3D7_1026100	118.962	-2.31957	0.449559	-5.15965	2.47414e-07	1.12724e-05	3.0153	0.8551	1.2516	20.9562	3.5015	6.7072	conserved Plasmodium protein, unknown function
PF3D7_0603500	431.417	1.31858	0.257637	5.11799	3.08813e-07	1.39395e-05	27.2906	23.3485	26.4492	11.0955	9.0324	11.653	cation/H+ antiporter
PF3D7_0816800	450.686	-2.10899	0.412897	-5.10779	3.25954e-07	1.45782e-05	8.7534	3.0836	3.7	55.5455	9.6438	16.8331	meiotic recombination protein DMC1, putative
PF3D7_0817700	436.545	-1.11656	0.218744	-5.1044	3.31839e-07	1.47065e-05	2.356	1.6803	1.9998	8.502	2.3692	4.3981	rhoptry neck protein 5
PF3D7_1224000	590.812	1.54647	0.304363	5.08101	3.7544e-07	1.64889e-05	42.7412	38.6424	43.3313	13.163	13.6101	15.7692	GTP cyclohydrolase 1
PF3D7_1201200	576.907	1.11811	0.220159	5.07867	3.80089e-07	1.65441e-05	46.2291	55.5402	57.2357	35.8011	18.1802	26.7084	Plasmodium exported protein (PHISTa-like), unknown function
PF3D7_0632700	34.0119	-2.22985	0.44102	-5.05613	4.27842e-07	1.82959e-05	0.6017	0.5216	0.2977	2.372	2.15	2.3723	rifin
PF3D7_0219700	208.825	1.35578	0.268912	5.04171	4.61386e-07	1.95588e-05	11.292	14.6136	18.7855	8.8046	4.307	6.2035	Plasmodium exported protein (PHISTc), unknown function
PF3D7_1410400	1506.67	-1.3084	0.259606	-5.03993	4.65707e-07	1.95717e-05	23.1191	15.8068	23.1841	108.122	24.0162	52.0355	rhoptry-associated protein 1
PF3D7_1016800	105.223	1.27506	0.253802	5.02383	5.06498e-07	2.11041e-05	7.1886	6.6495	8.3339	5.4099	1.5122	3.5363	Plasmodium exported protein (PHISTc), unknown function
PF3D7_1411900	566.079	1.0321	0.205701	5.01747	5.23559e-07	2.16301e-05	37.9202	42.0623	47.4638	31.2484	15.3529	22.0899	p1/s1 nuclease, putative
PF3D7_0922300	263.165	-1.97091	0.393152	-5.01309	5.35618e-07	2.19423e-05	3.969	1.7353	2.0354	25.5198	4.1811	7.8667	conserved protein, unknown function
PF3D7_0601600	121.662	-1.84339	0.369701	-4.98616	6.15925e-07	2.46118e-05	4.5775	2.5367	3.3609	30.9795	5.3745	9.9777	tetratricopeptide repeat protein, putative
PF3D7_1438400	307.443	-1.09686	0.220399	-4.97671	6.46732e-07	2.56327e-05	1.7577	1.1125	1.3645	5.6558	1.683	3.0882	metacaspase-2
PF3D7_0717600	681.228	-2.13863	0.430125	-4.9721	6.62311e-07	2.60385e-05	5.0347	2.2981	3.0064	41.5062	4.5825	12.3965	conserved Plasmodium protein, unknown function
PF3D7_0702000	320.326	1.07804	0.217771	4.95035	7.40802e-07	2.84363e-05	25.7671	27.3639	28.5415	17.7818	8.8357	15.8916	Plasmodium exported protein (hyp12), unknown function
PF3D7_1352900	546.733	1.32913	0.268468	4.95081	7.39067e-07	2.84363e-05	15.5421	21.7351	25.0928	11.486	6.5898	8.8939	Plasmodium exported protein, unknown function
PF3D7_1338800	683.192	-1.90613	0.385617	-4.94308	7.68991e-07	2.90607e-05	8.29	4.3018	5.3018	59.0709	8.4035	17.3666	CPW-WPC family protein
PF3D7_1143200	37.6661	-1.71761	0.347855	-4.93772	7.90421e-07	2.96408e-05	0.971	0.7892	0.8888	5.2589	2.0901	2.4479	DnaJ protein, putative
PF3D7_1006000	433.747	-2.08666	0.422869	-4.93452	8.035e-07	2.99012e-05	9.4415	4.0702	4.314	66.8646	9.2425	19.413	IMP1-like protein, putative
PF3D7_1145200	2722.16	-1.72127	0.351248	-4.90045	9.56151e-07	3.53124e-05	16.4521	8.297	10.8227	97.2098	15.955	32.4126	serine/threonine protein kinase, putative
PF3D7_0830500	1036.27	1.04914	0.214356	4.89435	9.86315e-07	3.61525e-05	33.5555	34.0307	37.6511	21.4828	12.9281	19.9893	sporozoite and liver stage tryptophan-rich protein, putative
PF3D7_1131100	175.744	-1.67071	0.342162	-4.8828	1.04588e-06	3.7768e-05	2.7554	1.6226	1.7447	15.4531	2.9014	5.5124	serpentine receptor 1, putative
PF3D7_0525300	214.701	-1.99853	0.410089	-4.87342	1.09683e-06	3.93166e-05	4.6016	2.1147	3.442	36.307	5.2709	9.5296	conserved protein, unknown function
PF3D7_1230100	1095.62	-2.04412	0.419747	-4.86988	1.11667e-06	3.97354e-05	23.9186	8.5632	14.2205	169.052	22.8564	49.6027	thioredoxin-like associated protein 1, putative
PF3D7_1019100	770.04	-1.77961	0.365563	-4.86813	1.12659e-06	3.9798e-05	4.6435	2.5476	2.9702	29.8865	4.6449	9.2557	conserved Plasmodium protein, unknown function
PF3D7_1228600	1041.98	-1.02546	0.211089	-4.85797	1.18593e-06	4.13147e-05	18.9419	13.6508	19.0839	67.6717	18.9334	36.0093	merozoite surface protein 9
PF3D7_1335100	301.929	-1.23307	0.253829	-4.85788	1.18647e-06	4.13147e-05	10.2272	6.9805	11.6187	45.8568	12.3728	20.9659	merozoite surface protein 7
PF3D7_1221400	1097.25	-2.21631	0.456467	-4.85536	1.20166e-06	4.15469e-05	23.8861	7.4885	11.2441	177.755	21.5602	50.5911	inner membrane complex protein 1h, putative
PF3D7_1102900	51.7144	1.58262	0.326441	4.8481	1.24652e-06	4.27941e-05	5.9562	5.4464	5.2545	3.5869	0.6962	2.1381	Plasmodium exported protein (hyp11), unknown function
PF3D7_0817900	840.091	-1.9056	0.394446	-4.83108	1.35794e-06	4.62935e-05	120.966	32.944	50.7363	547.756	141.545	195.263	high mobility group protein B2
PF3D7_1428600	52.0415	-2.46118	0.514711	-4.78167	1.73842e-06	5.88529e-05	0.6945	0.3567	0.3199	7.1008	0.7865	1.8543	peptide chain release factor 1
PF3D7_1201600	146.314	-1.86778	0.39135	-4.77267	1.81802e-06	6.11229e-05	4.7556	2.4582	3.0489	31.7337	4.6931	10.3825	NIMA related kinase 3
PF3D7_0424200	125.142	1.13837	0.238844	4.76617	1.87763e-06	6.22683e-05	2.0478	1.4323	1.955	1.0587	0.5779	1.0228	reticulocyte binding protein homologue 4
PF3D7_1105100	8987.72	-1.37177	0.28774	-4.76741	1.86613e-06	6.22683e-05	965.419	623.003	793.398	4707.18	928.295	1889.79	histone H2B
PF3D7_1422200	207.779	-1.70854	0.361215	-4.72998	2.24543e-06	7.24931e-05	7.1636	4.5503	5.874	48.513	7.5612	15.8924	conserved Plasmodium protein, unknown function
PF3D7_1463900	305.402	-1.03151	0.218958	-4.71099	2.4652e-06	7.90649e-05	2.4177	1.7404	2.3225	8.5868	2.5741	4.1626	rhoptry neck protein 11, putative
PF3D7_1351600	1437.9	-2.07364	0.441821	-4.69339	2.68718e-06	8.5621e-05	36.2981	11.5298	15.4485	232.708	33.5734	65.2366	glycerol kinase
PF3D7_0703200	273.99	-1.24612	0.266472	-4.67637	2.92004e-06	9.24362e-05	2.2254	1.4292	2.2909	9.9024	2.5907	4.0782	conserved Plasmodium protein, unknown function
PF3D7_1344400	143.583	-1.94311	0.415637	-4.67501	2.93944e-06	9.24502e-05	3.1621	1.4457	2.2788	22.9945	3.0029	7.3196	conserved Plasmodium protein, unknown function
PF3D7_1001900	385.923	1.02923	0.221036	4.65637	3.21829e-06	0.000100572	24.9413	29.4958	32.2635	21.3739	10.3841	15.2499	Plasmodium exported protein (hyp16), unknown function
PF3D7_0517800	247.318	-1.87422	0.403122	-4.64925	3.33145e-06	0.000103445	11.0686	5.2842	5.1858	67.972	11.8702	18.1855	doublecortin domain-containing protein, putative
PF3D7_1322900	385.816	-1.71138	0.369905	-4.62654	3.71817e-06	0.000112919	6.842	2.7662	3.5478	34.3585	6.6341	11.2171	conserved protein, unknown function
PF3D7_1466000	109.25	-1.91171	0.41326	-4.62593	3.72923e-06	0.000112919	1.8456	0.8401	1.0851	12.2385	1.9957	3.3818	conserved protein, unknown function
PF3D7_1315300	351.127	-1.87892	0.407306	-4.61305	3.96806e-06	0.000118677	7.0116	3.2521	4.9981	50.181	6.6065	14.354	conserved protein, unknown function
PF3D7_1143100	1300.36	-1.69485	0.369808	-4.58304	4.58258e-06	0.00013622	10.0668	5.3186	6.2141	59.8039	8.9321	19.1469	AP2 domain transcription factor AP2-O, putative
PF3D7_0621400	1488.63	-2.03286	0.444671	-4.57161	4.83993e-06	0.000142137	29.3509	8.3752	13.0543	179.648	27.3908	49.4775	Pf77 protein
PF3D7_1243900	365.849	-1.19254	0.261394	-4.56225	5.06091e-06	0.000147736	2.2167	1.5465	1.8473	9.2396	2.3251	3.6807	double C2-like domain-containing protein
PF3D7_0723300	810.11	-1.63328	0.358448	-4.55654	5.20024e-06	0.0001509	12.859	5.4541	7.226	63.6562	12.3073	20.2877	conserved protein, unknown function
PF3D7_1356800	1014.24	-1.3339	0.294218	-4.5337	5.79601e-06	0.000165237	3.1845	1.9439	2.8949	15.5041	3.1684	5.8725	serine/threonine protein kinase ARK3, putative
PF3D7_1247800	543.486	-1.55146	0.342579	-4.52876	5.93296e-06	0.000168158	7.0836	3.9002	5.1077	39.0019	6.8471	12.4935	dipeptidyl aminopeptidase 2
PF3D7_0819600	428.497	-1.63755	0.362013	-4.52345	6.08404e-06	0.000168867	16.8979	9.3622	11.3406	99.6469	16.2336	30.2711	ubiquitin-like protein, putative
PF3D7_1103500	606.722	-2.14725	0.474588	-4.52445	6.0552e-06	0.000168867	6.8369	1.8398	2.9947	46.5069	5.9575	12.35	CPW-WPC family protein
PF3D7_1367500	250.181	-1.81744	0.401821	-4.52301	6.09654e-06	0.000168867	7.7179	2.9858	5.0346	47.1355	7.1603	14.4738	NADH-cytochrome b5 reductase, putative
PF3D7_0527600	153.04	-1.38709	0.307249	-4.51455	6.34523e-06	0.000173781	1.9406	1.1645	1.7633	9.37	1.9351	3.9622	conserved Plasmodium protein, unknown function
PF3D7_0710200	531.264	-1.56651	0.347215	-4.51165	6.43264e-06	0.000175191	2.4441	1.0754	1.7297	12.3021	2.213	4.4234	conserved Plasmodium protein, unknown function
PF3D7_0424400	158.962	1.30757	0.290616	4.49931	6.81743e-06	0.000183911	1.6405	1.6827	1.7677	0.7466	0.6525	0.7344	surface-associated interspersed protein 4.2 (SURFIN 4.2)
PF3D7_0611600	422.385	-1.66294	0.369628	-4.49897	6.82827e-06	0.000183911	7.8624	4.3616	5.3636	47.7475	7.1431	15.1152	basal complex transmembrane protein 1
PF3D7_0914400	115.823	-1.87446	0.417703	-4.48755	7.20454e-06	0.000191924	2.3502	0.9329	1.2669	14.0997	2.2163	4.3096	protein KIC3
PF3D7_1127600	208.301	-1.83333	0.409004	-4.48244	7.3795e-06	0.000195517	4.0709	1.324	2.2454	22.3808	4.0593	6.6268	CRAL/TRIO domain-containing protein, putative
PF3D7_0722800	866.282	-1.8807	0.420589	-4.47159	7.76395e-06	0.000203491	18.1205	6.9666	11.4085	121.419	16.8562	31.1476	conserved protein, unknown function
PF3D7_0721100	196.738	-1.01345	0.227743	-4.44996	8.58863e-06	0.000220366	10.6547	9.3606	9.6063	38.0904	11.1103	20.3954	conserved protein, unknown function
PF3D7_1253200	32.7405	1.90745	0.429438	4.44174	8.92353e-06	0.00022776	4.4933	5.8355	5.5223	1.515	1.6883	1.3204	hypothetical protein
PF3D7_0630200	152.851	-2.26356	0.510008	-4.43828	9.06802e-06	0.000230243	4.539	1.3908	2.6753	39.5427	3.5951	10.2258	secreted ookinete protein, putative
PF3D7_0831500	231.258	1.01378	0.228552	4.43564	9.18e-06	0.000230683	12.2269	12.9537	17.019	11.2909	5.101	6.839	Plasmodium exported protein (PHIST), unknown function
PF3D7_1322000	95.6678	-1.11816	0.252423	-4.42972	9.43535e-06	0.000233489	1.8779	1.246	1.4242	6.0619	2.04	3.1214	nucleoside-diphosphatase, putative
PF3D7_0628100	4979.71	-1.23773	0.280121	-4.41856	9.93624e-06	0.000243413	6.6651	4.0443	5.5073	28.4473	5.9068	11.8866	HECT domain-containing protein 1, putative
PF3D7_1202100	305.381	-1.8174	0.411831	-4.41298	1.01956e-05	0.000248517	5.5807	1.9675	3.3311	32.3434	4.7129	10.4413	SRAP domain-containing protein, putative
PF3D7_0418800	311.071	-2.17751	0.494612	-4.40246	1.07032e-05	0.000259592	7.2257	1.4941	3.5271	48.7105	6.475	13.446	MOLO1 domain-containing protein, putative
PF3D7_1207700	541.688	-2.05071	0.467339	-4.38805	1.14374e-05	0.000274665	9.5867	2.4555	4.9369	62.3695	8.2973	17.0002	41-3 protein
PF3D7_1327100	207.885	-1.79601	0.409814	-4.38251	1.17322e-05	0.000280364	2.8455	0.9997	1.4835	15.3449	2.4919	4.8751	conserved protein, unknown function
PF3D7_0107400	84.2524	1.11106	0.253732	4.37888	1.19293e-05	0.000282307	14.0702	12.6462	14.4059	8.9351	5.3026	6.4895	ATP synthase-associated protein, putative
PF3D7_1409400	370.124	-1.50625	0.34395	-4.37928	1.19073e-05	0.000282307	9.2327	5.0326	7.2771	50.0315	8.4671	17.1185	conserved protein, unknown function
PF3D7_1105000	3355.26	-1.36712	0.314764	-4.34331	1.4035e-05	0.000327372	413.905	256.566	342.793	2064.18	355.957	809.406	histone H4
PF3D7_0927600	596.893	-1.59026	0.367009	-4.33303	1.47071e-05	0.000341414	11.5536	5.9304	7.8208	64.1013	9.5366	21.6716	RNA-binding protein, putative
PF3D7_0607700	2082.3	-1.84815	0.42681	-4.33016	1.49003e-05	0.000341919	9.4139	3.8346	5.5148	60.427	6.9377	18.6812	conserved Plasmodium protein, unknown function
PF3D7_1200500	77.1827	-1.19512	0.276051	-4.32936	1.49541e-05	0.000341919	2.428	1.7964	1.7269	5.8714	3.3322	5.4701	rifin
PF3D7_1210200	2121.32	-1.97329	0.455879	-4.32855	1.50093e-05	0.000341919	26.2143	9.0551	14.1072	179.46	19.8509	48.4789	zinc finger protein, putative
PF3D7_1140600	194.347	-1.7827	0.412125	-4.32562	1.52104e-05	0.000344888	1.393	0.5485	0.8034	7.9844	1.1186	2.6538	conserved Plasmodium protein, unknown function
PF3D7_0724900	1581.45	-1.74654	0.403967	-4.32348	1.53587e-05	0.000346636	10.8679	4.7181	6.1899	64.2162	8.581	19.4618	kinesin-20, putative
PF3D7_0506900	1046.07	-1.42185	0.329607	-4.31378	1.60487e-05	0.000358887	20.384	9.8669	12.1586	88.4841	17.5499	31.7362	rhomboid protease ROM4
PF3D7_0216000	1623.82	-1.9016	0.441158	-4.31047	1.62905e-05	0.000362632	10.546	3.5983	5.5615	65.8584	8.004	19.1803	DEAD/DEAH box helicase, putative
PF3D7_1031200	330.939	-1.21322	0.282071	-4.30112	1.69936e-05	0.000376563	13.4155	8.9759	8.1922	50.4584	12.2429	21.8515	MORN repeat-containing protein 1
PF3D7_0804700	1056.17	-1.89402	0.441615	-4.28885	1.79601e-05	0.000392708	6.9902	2.2763	3.6189	42.1833	5.2539	12.758	conserved Plasmodium protein, unknown function
PF3D7_0916000	942.092	-1.60803	0.375534	-4.28199	1.85233e-05	0.000403131	8.0595	3.8715	5.7991	46.2709	6.7274	14.7526	major facilitator superfamily domain-containing protein, putative
PF3D7_0301200	92.5706	1.10313	0.25795	4.27652	1.89837e-05	0.000409493	2.8164	3.228	3.4214	2.3345	1.0212	1.5732	serine/threonine protein kinase, FIKK family
PF3D7_0707500	172.507	1.04108	0.244274	4.26195	2.02651e-05	0.000429531	2.6945	2.2269	3.155	1.7289	0.7929	1.7635	conserved Plasmodium protein, unknown function
PF3D7_1454800	265.503	-1.76251	0.414073	-4.25652	2.07636e-05	0.000438193	21.0942	6.7289	14.3808	119.746	19.2466	36.5739	conserved Plasmodium protein, unknown function
PF3D7_1414000	65.1943	-1.52247	0.358013	-4.25256	2.11337e-05	0.000444081	1.1993	0.742	0.7322	5.8032	1.3074	2.0804	26S proteasome regulatory subunit RPN13, putative
PF3D7_1144800	389.982	-1.98266	0.466675	-4.24849	2.15213e-05	0.000450285	7.6375	2.2372	3.9227	49.4433	6.0237	13.2986	conserved Plasmodium protein, unknown function
PF3D7_1002000	93.1881	1.22351	0.288374	4.24277	2.20773e-05	0.000459944	3.6607	4.1842	5.9131	2.8726	1.5209	2.0618	Plasmodium exported protein (hyp2), unknown function
PF3D7_1356000	421.27	-1.77438	0.419243	-4.23235	2.3126e-05	0.000479741	3.6343	1.7434	2.358	24.1225	2.8699	6.8962	conserved Plasmodium protein, unknown function
PF3D7_1421800	288.742	-1.55824	0.3683	-4.23091	2.32751e-05	0.000480789	9.9984	5.2842	7.0009	56.0058	9.2685	16.4289	conserved Plasmodium protein, unknown function
PF3D7_1470500	245.343	-1.87008	0.444012	-4.21178	2.5337e-05	0.000521172	2.3455	1.4486	1.5703	18.5878	1.8259	5.2841	cGMP-specific 3',5'-cyclic phosphodiesterase delta
PF3D7_0929600	144.722	-1.67801	0.399766	-4.19747	2.69912e-05	0.00054826	5.6815	2.7058	3.2694	31.6806	4.7211	10.1141	G2 protein, putative
PF3D7_0113800	185.674	1.04323	0.248651	4.19557	2.72182e-05	0.000550575	1.4893	1.2403	1.7716	0.8644	0.5668	0.8793	DBL containing protein, unknown function
PF3D7_0321400	101.265	-1.3134	0.31328	-4.19243	2.75983e-05	0.000552756	2.4229	1.8578	2.9964	13.1525	2.9697	5.4159	pseudo protein kinase 1, putative
PF3D7_1449200	134.42	-1.03636	0.24723	-4.19187	2.76662e-05	0.000552756	13.3928	11.3168	13.6439	51.0038	13.9275	26.737	conserved Plasmodium protein, unknown function
PF3D7_0630000	107.926	-1.94016	0.463113	-4.18939	2.79707e-05	0.000556559	2.3554	0.48	1.197	11.4932	1.8649	5.0978	CPW-WPC family protein
PF3D7_0530900	663.169	-1.19316	0.285465	-4.17972	2.91873e-05	0.000577931	3.3855	2.2445	2.8331	14.7339	3.1025	5.645	formin 1
PF3D7_1131500	922.901	-1.99256	0.477014	-4.17715	2.95189e-05	0.000577931	49.6575	13.4561	20.3422	299.693	38.4826	78.3707	conserved Plasmodium protein, unknown function
PF3D7_1356100	432.485	-1.59523	0.381812	-4.17805	2.94017e-05	0.000577931	6.5063	2.6406	3.5784	31.5529	5.1714	10.5753	conserved Plasmodium protein, unknown function
PF3D7_1471600	1271.48	-1.88902	0.452395	-4.17559	2.97219e-05	0.000579578	14.43	4.8433	7.0462	88.5344	10.5344	24.5446	conserved Plasmodium protein, unknown function
PF3D7_0912200	272.164	-1.08065	0.258989	-4.17258	3.01167e-05	0.000584936	9.3575	5.1717	7.2236	31.0856	8.9435	13.2499	conserved protein, unknown function
PF3D7_0200100	134.284	-1.07783	0.258672	-4.16679	3.08917e-05	0.000596271	0.957	0.7634	0.6921	2.1305	1.1806	2.1753	erythrocyte membrane protein 1, PfEMP1
PF3D7_1346800	123.494	-1.32308	0.317559	-4.1664	3.09449e-05	0.000596271	4.0715	2.6474	2.2799	16.318	3.9181	6.5955	6-cysteine protein P47
PF3D7_1337800	161.27	1.16312	0.279593	4.16005	3.18174e-05	0.000610669	8.6057	5.4699	7.7979	3.4414	2.8305	3.7492	calcium-dependent protein kinase 5
PF3D7_1334700	209.36	1.12617	0.271524	4.1476	3.35983e-05	0.000639811	19.3307	27.7948	30.1249	18.6839	7.7102	13.633	MSP7-like protein
PF3D7_0825000	649.533	-1.58342	0.382023	-4.14483	3.40063e-05	0.000645061	5.147	2.2677	3.2604	26.8025	3.886	9.1789	conserved Plasmodium protein, unknown function
PF3D7_1222800	194.128	-2.03898	0.493501	-4.13167	3.60131e-05	0.000670326	4.2156	1.2753	2.5967	31.8451	3.4297	7.3355	conserved Plasmodium protein, unknown function
PF3D7_0631500	26.6557	1.77952	0.430955	4.12926	3.6394e-05	0.000674604	4.1608	2.466	2.2403	0.956	0.7025	1.1159	exported protein family 3
PF3D7_1453500	2644.63	-1.8171	0.440616	-4.12401	3.72337e-05	0.000687554	29.3428	10.0498	13.7693	167.896	22.0486	45.9941	NAD(P) transhydrogenase, putative
PF3D7_0305600	619.446	-1.62142	0.393604	-4.11942	3.79821e-05	0.000698728	11.816	6.6266	9.3335	75.9881	9.323	23.9457	DNA-(apurinic or apyrimidinic site) lyase, putative
PF3D7_0817600	837.788	-1.11046	0.270034	-4.11228	3.91778e-05	0.000715324	12.8824	6.9766	8.9923	44.0376	11.0323	18.3982	conserved protein, unknown function
PF3D7_0617900	2229.07	-1.16416	0.28325	-4.11002	3.9563e-05	0.000719662	247.578	144.679	172.777	943.477	210.278	368.664	histone H3 variant
PF3D7_0206100	68.5864	1.16274	0.283012	4.10846	3.98308e-05	0.00072184	3.8522	3.7026	4.2694	3.4309	0.9635	1.6756	cysteine desulfuration protein SufE
PF3D7_0400500	19.8458	-2.16932	0.529947	-4.09346	4.24983e-05	0.000767331	0.157	0.5025	0.2219	1.9075	1.2003	1.238	rifin
PF3D7_0502300	265.259	-1.91789	0.468774	-4.09128	4.28998e-05	0.000771214	11.9667	4.4239	5.6936	78.4662	8.9789	19.4857	conserved Plasmodium protein, unknown function
PF3D7_1001100	86.6793	1.19502	0.29214	4.09058	4.30298e-05	0.000771214	5.5394	5.9095	5.612	2.9784	2.2389	2.7455	acyl-CoA binding protein, isoform 1, ACBP1
PF3D7_1435200	399.479	-1.96062	0.479997	-4.08465	4.41428e-05	0.000785387	9.6301	3.1312	5.407	66.8361	6.7524	17.3117	conserved protein, unknown function
PF3D7_0704100	1199.07	-1.59196	0.389976	-4.08221	4.46093e-05	0.000790801	4.6536	2.1678	2.704	24.4746	3.3133	8.3299	basal complex transmembrane protein 2
PF3D7_1115200	1021.3	-1.48371	0.364075	-4.07529	4.59574e-05	0.000808816	11.7444	5.9839	8.3574	62.5897	10.06	18.4619	histone-lysine N-methyltransferase SET7
PF3D7_0530800	152.819	-1.78813	0.439171	-4.07159	4.66924e-05	0.000815862	2.9191	1.047	1.8495	17.8493	2.4423	4.8756	CPW-WPC family protein
PF3D7_0423500	540.082	-1.07045	0.262983	-4.07042	4.69276e-05	0.000817043	16.8201	9.5512	11.5376	54.591	13.4351	25.8063	glideosome associated protein with multiple membrane spans 2
PF3D7_1038600	112.487	1.14544	0.281594	4.06771	4.74771e-05	0.000820748	6.8409	3.6489	5.0761	2.7472	1.8677	2.7521	Plasmodium exported protein, unknown function
PF3D7_0904200	594.046	-1.88989	0.465727	-4.05794	4.95076e-05	0.000850016	25.9693	7.8744	12.1231	154.48	18.5527	42.1801	PH domain-containing protein, putative
PF3D7_1146100	244.332	-1.98976	0.49231	-4.04168	5.30698e-05	0.000907774	7.1844	1.6396	3.1524	41.1338	4.9897	13.0049	PH-like domain-containing protein, putative
PF3D7_0508200	140.308	-1.28532	0.318343	-4.03755	5.4012e-05	0.000920658	4.0308	2.15	2.4958	15.0831	3.1473	6.9908	longevity-assurance (LAG1) protein, putative
PF3D7_0816700	70.8867	-1.49612	0.370964	-4.03306	5.50555e-05	0.000931928	2.8546	1.8414	3.528	17.7784	3.1775	7.1042	trafficking protein particle complex subunit 2-like protein, putative
PF3D7_1331400	826.543	-1.66045	0.413704	-4.01362	5.97935e-05	0.000998265	27.0435	8.3453	12.0871	122.463	23.6718	34.8888	CPW-WPC family protein
PF3D7_0924600	1270.87	-1.92052	0.480731	-3.99499	6.46961e-05	0.00107277	7.7703	2.4209	4.1889	51.149	5.0321	13.7479	conserved Plasmodium protein, unknown function
PF3D7_1435600	754.051	-1.48403	0.37141	-3.99567	6.45105e-05	0.00107277	5.8747	2.6961	4.0545	29.3953	4.3744	10.1734	conserved Plasmodium protein, unknown function
PF3D7_1234700	1515.51	-1.82301	0.456573	-3.99281	6.52954e-05	0.00107903	16.8763	4.9765	7.3347	91.2029	11.9059	26.0989	upregulated in late gametocytes ULG8
PF3D7_0320200	574.48	-1.87126	0.468833	-3.99131	6.57098e-05	0.00108221	13.7018	4.6126	5.946	80.6235	8.8171	23.5627	CPW-WPC family protein
PF3D7_1248400	1026.45	-1.75927	0.441027	-3.98902	6.63466e-05	0.00108537	45.6961	20.3012	27.1158	295.889	31.5666	80.0334	conserved Plasmodium protein, unknown function
PF3D7_0407800	1063.39	-1.26793	0.318144	-3.9854	6.73664e-05	0.00109837	7.987	4.3809	5.5975	33.8429	6.2579	12.8288	protein CINCH
PF3D7_1439000	125.116	-1.38974	0.348893	-3.9833	6.79655e-05	0.00110444	5.3632	2.2219	4.4745	23.4198	5.8843	7.7422	copper transporter
PF3D7_0907800	133.508	-1.31154	0.329358	-3.98212	6.8304e-05	0.00110625	10.93	5.5931	6.129	40.6113	8.6245	17.8174	ribosomal protein L35, apicoplast, putative
PF3D7_1361300	90.3322	-2.10057	0.529079	-3.97023	7.18035e-05	0.00114164	2.0581	0.4137	1.0118	13.6009	1.6656	3.4271	conserved Plasmodium protein, unknown function
PF3D7_1471700	545.995	-1.86507	0.46995	-3.96865	7.22805e-05	0.00114164	13.4711	4.4949	5.5358	78.8481	9.4285	20.5223	conserved Plasmodium protein, unknown function
PF3D7_1422500	302.593	-1.2887	0.32503	-3.96487	7.34371e-05	0.00115486	5.3594	3.6755	3.972	25.1694	4.371	9.7658	ERAD-associated E3 ubiquitin-protein ligase HRD1
PF3D7_0411700	79.4404	-2.00013	0.504589	-3.96388	7.37408e-05	0.00115591	7.4874	2.4879	3.1921	48.4813	5.3853	13.1351	conserved Plasmodium protein, unknown function
PF3D7_0109500	132.446	-1.38787	0.350651	-3.95797	7.55905e-05	0.0011811	8.2068	4.7615	4.4769	34.8356	6.4126	14.3533	N-acetyltransferase, GNAT family, putative
PF3D7_0200300	37.8809	-1.34933	0.341088	-3.95595	7.62326e-05	0.00118733	1.1606	0.6191	0.9186	3.0002	1.646	2.7455	erythrocyte membrane protein 1 (PfEMP1), exon 2
PF3D7_0220700	115.609	1.02408	0.25928	3.94971	7.82451e-05	0.0012071	8.2219	8.9564	11.7843	6.7651	3.5411	5.283	Plasmodium exported protein (hyp9), unknown function
PF3D7_1447600	71.5058	-1.72498	0.436672	-3.95029	7.80574e-05	0.0012071	3.2108	1.2089	2.6339	19.9195	3.2644	5.4607	conserved protein, unknown function
PF3D7_0518200	78.9438	-1.47477	0.374097	-3.94222	8.07325e-05	0.00123765	7.626	4.1366	6.2843	39.2915	6.3583	15.5788	SWIB/MDM2 domain-containing protein
PF3D7_1141100	795.461	-1.72256	0.436933	-3.94238	8.06776e-05	0.00123765	4.3386	1.5759	2.355	23.8747	2.7514	7.8629	conserved Plasmodium protein, unknown function
PF3D7_1316700	276.739	-1.58703	0.402722	-3.94075	8.12266e-05	0.00124132	4.2237	2.7132	3.4149	28.5748	3.5625	7.9297	conserved protein, unknown function
PF3D7_0932200	129.593	-1.07305	0.272994	-3.93066	8.47143e-05	0.00128655	4.0873	2.9202	3.3071	15.0822	3.7889	6.716	profilin
PF3D7_0303900	281.955	-1.93967	0.493898	-3.92727	8.59141e-05	0.00129669	14.195	3.8958	5.1947	81.1816	10.0236	21.2313	phosphatidylethanolamine-binding protein, putative
PF3D7_1018200	1255.4	-1.33134	0.339548	-3.92091	8.82167e-05	0.00132733	8.4247	4.171	5.8067	37.1538	6.3946	13.396	serine/threonine protein phosphatase 8, putative
PF3D7_0625100	162.027	-1.83183	0.467395	-3.91924	8.88293e-05	0.00133244	5.2037	2.2751	2.6526	32.6801	3.1757	10.5223	sphingomyelin synthase 2, putative
PF3D7_1423600	200.656	-1.52763	0.39013	-3.91569	9.01443e-05	0.00134389	3.6029	2.083	2.2603	20.1407	2.9977	5.7866	calcium-dependent protein kinase, putative
PF3D7_0504500	813.153	-1.8503	0.473293	-3.90942	9.25183e-05	0.00136882	24.1576	6.764	11.4547	140.238	17.5189	34.913	MOLO1 domain-containing protein, putative
PF3D7_0935700	60.4249	1.16371	0.297864	3.90687	9.35012e-05	0.00136882	6.1295	5.2581	6.0018	5.1617	1.1762	2.6337	Plasmodium exported protein, unknown function
PF3D7_1478100	50.1435	1.39374	0.356693	3.90739	9.32995e-05	0.00136882	3.8189	4.074	5.5425	2.0627	0.9094	2.6324	Plasmodium exported protein (hyp13), unknown function
PF3D7_1309400	2085.58	-1.74962	0.448258	-3.90314	9.49523e-05	0.00138177	22.7658	7.7711	10.7933	125.055	15.0142	35.8905	HORMA domain protein, putative
PF3D7_1429300	235.57	-1.29406	0.33226	-3.89472	9.83119e-05	0.00142217	3.3209	2.0244	2.5828	15.6426	2.8267	5.443	CPW-WPC family protein
PF3D7_0705900	95.98	-1.11355	0.286572	-3.88576	0.000102011	0.00146697	3.9267	2.4355	2.7879	13.4079	3.8851	5.6576	ATP synthase subunit C, putative
PF3D7_1346900	85.6113	-1.67933	0.435438	-3.85664	0.000114958	0.00162069	4.7393	2.3113	2.1435	25.1316	3.5105	8.2366	conserved Plasmodium protein, unknown function
PF3D7_1215600	47.9525	-1.37813	0.358734	-3.84164	0.000122213	0.00171204	4.5981	3.0981	3.01	18.0164	3.7002	11.0406	conserved protein, unknown function
PF3D7_1027900	148.411	-1.61875	0.421455	-3.84087	0.000122599	0.00171253	2.3256	1.3809	1.5876	15.108	2.071	3.6329	palmitoyltransferase DHHC10, putative
PF3D7_1014900	965.675	-1.39248	0.362669	-3.83954	0.000123265	0.00171691	5.9191	2.8419	4.5098	29.2007	4.5566	9.5672	protein KIC8
PF3D7_1115100	107.311	-1.16924	0.304588	-3.83877	0.000123654	0.00171742	2.0029	1.2345	1.6356	7.9845	1.8936	3.1084	conserved protein, unknown function
PF3D7_1141800	81.5374	-1.28046	0.333788	-3.83614	0.000124984	0.00173095	1.4309	1.1247	1.3908	7.1637	1.335	3.1104	EELM2 domain-containing protein, putative
PF3D7_0803200	262.052	-1.19227	0.311666	-3.82547	0.000130524	0.00179747	5.1586	2.7516	3.275	19.062	4.0476	7.5732	filament assembling protein, putative
PF3D7_0828000	163.958	-1.88898	0.493746	-3.82581	0.000130341	0.00179747	5.1228	2.3822	2.6734	36.9875	3.2017	9.371	rhomboid protease ROM3
PF3D7_1238000	123.69	-1.7429	0.458122	-3.80444	0.000142127	0.00192464	4.7412	2.2842	2.6516	29.7825	3.1179	8.7863	COPI associated protein, putative
PF3D7_1457100	734.881	-1.63173	0.42942	-3.79985	0.000144781	0.00195515	14.6665	5.4749	7.2987	74.9039	9.6132	22.6103	conserved Plasmodium protein, unknown function
PF3D7_1129600	804.476	-1.4918	0.392727	-3.79855	0.000145544	0.00196001	8.9194	3.4255	5.6909	42.95	6.5222	13.4201	phosphatidylinositol-4-phosphate 5-kinase, putative
PF3D7_1446600	153.912	-1.43702	0.378812	-3.7935	0.000148537	0.00199082	7.8846	4.6262	5.572	40.3549	5.5908	15.3207	centrin-2
PF3D7_1147200	1222.03	-1.74759	0.461021	-3.79069	0.000150231	0.00200103	6.2773	2.1398	3.2689	36.4728	4.0083	9.7	tubulin--tyrosine ligase, putative
PF3D7_0213800	282.805	-1.75673	0.464036	-3.78576	0.00015324	0.00202854	5.9079	1.9831	3.196	34.3343	3.8257	9.5233	conserved protein, unknown function
PF3D7_0903700	2283.21	-1.18594	0.313412	-3.78398	0.000154343	0.00203358	63.543	29.6426	31.5704	202.562	49.2213	83.133	alpha tubulin 1
PF3D7_1370500	67.7248	-1.10502	0.292194	-3.78182	0.000155689	0.00204028	3.2458	3.6402	4.6111	11.7894	6.8604	8.0625	non-coding RNA
PF3D7_0728600	300.938	-1.02815	0.272275	-3.77616	0.000159267	0.00208157	2.1278	1.2473	1.3713	6.7431	1.7959	2.8223	RING zinc finger protein, putative
PF3D7_0510700	146.393	-1.89405	0.501788	-3.77461	0.00016026	0.00208398	5.2949	2.0921	2.8272	37.1071	3.2591	9.2228	conserved Plasmodium protein, unknown function
PF3D7_0816500	61.5297	-1.44566	0.383004	-3.77452	0.000160317	0.00208398	3.2062	1.1605	2.0068	12.7276	2.8164	4.9014	small heat shock protein HSP20, putative
PF3D7_1003600	1384.16	-1.33715	0.354353	-3.77351	0.000160969	0.00208398	80.4067	29.8188	49.1861	312.285	65.7984	103.454	inner membrane complex protein 1c, putative
PF3D7_1318700	605.863	-1.52586	0.404392	-3.77321	0.000161161	0.00208398	11.6245	5.072	7.0221	59.3917	7.7124	19.0394	protein AAP4, putative
PF3D7_1104300	302.867	-1.19906	0.318346	-3.76653	0.000165531	0.00212568	3.8974	2.1326	2.7319	15.4948	3.0211	5.8968	conserved Plasmodium protein, unknown function
PF3D7_1233800	81.4667	-1.21324	0.322133	-3.76629	0.000165694	0.00212568	4.9428	2.0814	3.6769	16.6772	4.4099	7.5459	conserved protein, unknown function
PF3D7_0311700	289.554	-1.28163	0.340502	-3.76395	0.000167251	0.00212962	4.2396	2.0275	2.8652	17.5683	3.4122	5.9651	plasmepsin VI
PF3D7_1036600	35.2629	-1.77094	0.472149	-3.7508	0.000176271	0.00222047	1.41	0.351	0.7972	6.6093	1.1873	2.5943	conserved protein, unknown function
PF3D7_0314000	92.9702	-1.19303	0.318317	-3.74793	0.000178297	0.00223444	2.3614	1.6	2.0205	10.1293	2.0789	4.2056	HSP20-like chaperone, putative
PF3D7_0420700	694.06	1.09866	0.293711	3.74063	0.00018356	0.00228863	10.3266	6.7008	6.1298	3.6416	2.9726	4.38	erythrocyte membrane protein 1, PfEMP1
PF3D7_1441700	63.7133	-1.68725	0.451702	-3.73531	0.000187481	0.00232562	2.0816	0.5948	1.1348	9.4547	1.3837	4.0196	mitochondrial inner membrane protease ATP23, putative
PF3D7_1348400	1893	-1.39525	0.374736	-3.72329	0.000196641	0.00241468	7.2705	3.3452	4.4639	33.6581	5.1218	10.7191	conserved Plasmodium membrane protein, unknown function
PF3D7_0423300	183.781	-1.5899	0.427456	-3.71945	0.00019966	0.00243945	5.5083	2.2131	3.2759	28.7361	3.5666	9.3475	conserved Plasmodium protein, unknown function
PF3D7_1452900	63.9507	-1.4009	0.37677	-3.71818	0.000200662	0.00244556	4.0977	1.8281	2.8642	17.6411	3.3679	6.7979	conserved protein, unknown function
PF3D7_1206500	205.401	-1.51296	0.408537	-3.70335	0.000212772	0.00258026	4.3439	2.0099	2.9588	23.6477	3.3051	6.5438	Tat binding protein 1(TBP-1)-interacting protein, putative
PF3D7_1221100	158.337	-1.89106	0.511439	-3.69754	0.000217702	0.00262697	3.7502	1.1565	1.7558	24.0836	2.493	5.2805	conserved Plasmodium protein, unknown function
PF3D7_0926400	1003.45	-1.07174	0.289982	-3.69589	0.000219119	0.00263755	24.1654	13.4383	17.4116	86.4423	18.9011	33.5918	monocarboxylate transporter, putative
PF3D7_0920300	169.272	-1.74475	0.472499	-3.69261	0.000221966	0.00266523	8.0955	2.0058	3.7205	40.0705	6.0412	10.8841	conserved Plasmodium protein, unknown function
PF3D7_1466100	569.877	-1.06279	0.288933	-3.67832	0.000234776	0.00279837	10.1353	5.4158	6.6013	33.6699	8.4129	12.6627	protein phosphatase containing kelch-like domains
PF3D7_1107900	1379	-1.11288	0.303453	-3.66738	0.000245047	0.0028925	12.0927	6.656	8.3954	44.7012	8.9083	17.5969	mechanosensitive ion channel protein, putative
PF3D7_1323000	346.879	-1.35694	0.370263	-3.6648	0.000247528	0.00291473	14.6099	8.8002	8.4844	70.1362	11.6281	20.6555	beta-hydroxyacyl-ACP dehydratase
PF3D7_0719200	143.587	-1.38953	0.379247	-3.66391	0.000248393	0.00291786	3.4757	1.9331	2.4184	17.3544	2.6462	5.5883	NIMA related kinase 4
PF3D7_0620700	354.588	-1.564	0.427438	-3.65901	0.00025319	0.00296707	14.3824	4.9138	9.0877	73.7233	10.2482	20.86	DnaJ protein, putative
PF3D7_1141900	608.497	-1.78149	0.487254	-3.65619	0.000255991	0.00299271	17.3317	5.0819	8.939	99.2443	9.6124	28.8852	inner membrane complex protein 1b, putative
PF3D7_1033800	199.9	-1.64398	0.45162	-3.64018	0.000272443	0.00316229	4.2654	1.6998	1.9957	22.5076	2.7051	6.4063	plasmepsin VII
PF3D7_1342800	682.399	-1.09275	0.300179	-3.64034	0.00027228	0.00316229	19.6908	10.0979	12.4205	66.5468	15.0317	25.8993	phosphoenolpyruvate carboxykinase
PF3D7_1006900	92.0632	-1.25697	0.345399	-3.63918	0.000273506	0.00316709	2.8298	1.1611	1.6525	9.4207	2.7286	3.3977	PPPDE peptidase, putative
PF3D7_1239400	62.0103	-1.92986	0.531575	-3.63046	0.000282921	0.00326062	3.7914	1.9212	2.465	31.1659	2.3944	7.5807	conserved protein, unknown function
PF3D7_0411000	2962.27	-1.26885	0.349592	-3.62953	0.000283937	0.00326461	26.4447	15.9303	19.8194	126.497	18.9872	43.1229	conserved Plasmodium protein, unknown function
PF3D7_1477400	40.0111	-1.23336	0.340349	-3.6238	0.000290303	0.00332213	1.2507	1.0377	1.257	3.4005	2.4018	3.0263	Plasmodium exported protein (PHIST), unknown function
PF3D7_1220700	85.31	-1.53011	0.422335	-3.62298	0.000291234	0.00332498	0.8289	0.3101	0.4503	3.8287	0.6726	1.1034	conserved Plasmodium protein, unknown function
PF3D7_1214900	182.039	-1.47786	0.409399	-3.60983	0.000306393	0.00347365	6.1133	3.2	2.7907	29.0136	4.3415	8.9821	conserved protein, unknown function
PF3D7_1137200	100.671	-1.11499	0.309162	-3.60649	0.00031037	0.00350598	3.6092	2.1001	2.9679	13.4853	2.9445	5.8673	apical exonemal protein
PF3D7_1231000	344.474	-1.40698	0.390152	-3.60623	0.000310684	0.00350598	3.7465	1.8955	3.0058	20.0243	2.692	6.2373	conserved Plasmodium protein, unknown function
C2H85_pgt08	82.2385	-1.17844	0.326834	-3.60561	0.000311422	0.0035062	41.7557	33.7679	33.506	85.6522	77.9001	88.0017	#N/A
PF3D7_1416400	94.0015	-1.35064	0.374897	-3.6027	0.000314929	0.0035375	0.8315	0.6005	0.81	4.7884	0.7484	1.5852	conserved protein, unknown function
PF3D7_0623200	286.587	-1.13993	0.318751	-3.57625	0.000348563	0.00387956	12.5668	6.752	7.8825	45.1935	8.9637	18.2888	ferredoxin--NADP reductase
PF3D7_0613400	86.334	-1.13609	0.317957	-3.57308	0.000352806	0.00391783	4.4079	3.5092	3.7938	18.7749	3.7612	8.4484	50S ribosomal protein L18, apicoplast, putative
PF3D7_0514500	229.544	-1.58194	0.443569	-3.56638	0.000361942	0.0039651	8.3606	2.8474	3.9944	39.5707	5.1664	12.2033	conserved Plasmodium membrane protein, unknown function
PF3D7_0408000	90.8746	-1.36865	0.383831	-3.56577	0.000362795	0.00396553	8.8283	3.0688	5.0472	32.9232	7.5172	11.1737	conserved Plasmodium protein, unknown function
PF3D7_0708600	186.186	-1.20482	0.338354	-3.56082	0.000369695	0.00403191	10.1452	4.8917	6.4809	38.2849	7.6967	13.8168	inner membrane complex protein 1d, putative
PF3D7_0219400	62.5712	-1.39107	0.391331	-3.5547	0.000378405	0.00411769	2.2618	1.0724	1.5155	10.1343	1.8377	3.4443	ribosome associated membrane protein RAMP4, putative
PF3D7_0803400	1120.26	-1.36654	0.384862	-3.55072	0.000384176	0.00415268	14.7224	6.2823	7.7477	62.2418	9.7503	20.0092	DNA repair and recombination protein RAD54, putative
PF3D7_1462500	33.0477	1.28381	0.36181	3.5483	0.000387726	0.00417255	0.4642	0.4952	0.5832	0.2773	0.192	0.2208	conserved Plasmodium protein, unknown function
PF3D7_0904400	69.4726	-1.06075	0.299498	-3.54176	0.00039747	0.00425861	4.7699	3.9142	4.8747	19.1586	5.9758	7.5428	signal peptidase complex subunit 3, putative
PF3D7_1119700	282.036	-1.13	0.319458	-3.53723	0.000404342	0.00429448	9.2799	7.8373	10.8753	49.3251	10.2172	15.6799	conserved Plasmodium protein, unknown function
PF3D7_1456500	421.16	-1.11261	0.314814	-3.53417	0.000409059	0.00432573	2.6819	1.6131	1.9759	10.7454	2.1811	3.6075	STAG domain-containing protein, putative
PF3D7_0100300	94.1065	-1.36934	0.388899	-3.52106	0.000429827	0.00450625	1.0136	0.6066	0.4892	1.572	1.7255	2.0746	erythrocyte membrane protein 1, PfEMP1
PF3D7_1118700	97.1349	-1.19523	0.340582	-3.50937	0.000449168	0.00466886	1.1681	0.428	0.7471	3.66	0.9099	1.6481	myosin light chain B
PF3D7_0503200	497.805	-1.39066	0.396358	-3.50858	0.000450497	0.00467271	8.2522	2.9902	4.8425	34.8682	5.3468	11.747	cell division control protein 6, putative
PF3D7_1004700	52.9303	-1.35798	0.388164	-3.49846	0.000467953	0.00482299	1.4558	1.0626	1.2562	7.883	1.4771	2.4599	conserved protein, unknown function
PF3D7_0510300	90.2915	-1.15582	0.331059	-3.49129	0.000480685	0.00493335	3.7191	2.2317	2.6808	14.5167	3.0904	5.4462	stripes inner membrane complex protein, putative
PF3D7_0202600	179.031	-1.25325	0.359337	-3.48767	0.000487248	0.00499004	1.7215	1.0605	1.4667	8.4361	1.3056	2.8814	nucleic acid-binding protein, putative
PF3D7_1032000	570.376	-1.46446	0.419962	-3.48712	0.000488256	0.00499004	11.9233	4.2633	6.207	53.9904	8.0575	14.9149	ribosome maturation factor RimM, putative
PF3D7_0809200	448.419	-1.42785	0.41099	-3.47416	0.000512449	0.00520456	4.8451	2.0454	3.6473	24.7538	3.083	7.9385	asparagine-rich antigen Pfa55-14
PF3D7_0609300	206.32	-1.21937	0.351267	-3.47134	0.000517875	0.00524873	3.3082	1.4511	2.2026	12.6926	2.4112	4.502	conserved Plasmodium protein, unknown function
PF3D7_0617300	77.4816	-1.04815	0.302586	-3.46398	0.00053225	0.00537209	4.4737	2.2459	4.3889	14.8974	4.111	7.3367	conserved Plasmodium protein, unknown function
PF3D7_1451800	1052.37	-1.04476	0.301978	-3.45972	0.00054074	0.00543527	16.7951	9.463	10.7488	57.7284	11.9885	22.629	sortilin
PF3D7_1300600	242.274	-1.52983	0.442723	-3.4555	0.000549272	0.00550968	10.2111	3.8447	3.8809	44.4059	6.2175	14.0154	rifin
PF3D7_1473600	17.8883	-1.83947	0.53252	-3.45428	0.000551757	0.00552324	1.4836	0.7914	1.6775	10.8915	1.578	4.5122	conserved Plasmodium protein, unknown function
PF3D7_0616500	437.483	-1.18985	0.34471	-3.45174	0.000556993	0.00554152	5.4716	2.5073	3.0652	19.7627	4.0176	6.6677	TRAP-like protein
PF3D7_1343100	132.616	-1.02511	0.296959	-3.45204	0.000556363	0.00554152	7.1809	3.7439	4.7618	22.2189	5.5273	9.6702	conserved Plasmodium protein, unknown function
PF3D7_1208300	39.8582	-1.11722	0.323748	-3.4509	0.000558725	0.00554742	3.1407	1.63	2.3034	8.8644	3.1599	5.1632	acyl carrier protein, mitochondrial, putative
PF3D7_1316000	139.056	-1.25319	0.363909	-3.44369	0.000573844	0.00566293	2.5742	1.4189	1.8677	11.534	1.9394	3.7696	protein kinase, putative
PF3D7_0417000	57.4536	-1.26306	0.366935	-3.4422	0.000577008	0.00568266	3.0396	1.216	1.9025	10.551	2.5979	4.0965	conserved Plasmodium protein, unknown function
PF3D7_0531300	27.5805	-1.55147	0.451096	-3.43933	0.000583166	0.00573172	1.1657	0.7348	0.5392	5.1499	1.6203	1.5518	conserved Plasmodium protein, unknown function
PF3D7_1362600	716.1	-1.52496	0.444445	-3.43116	0.000601012	0.00584817	33.5313	10.542	15.7296	151.925	20.919	42.148	conserved protein, unknown function
PF3D7_0611500	100.846	-1.60466	0.468103	-3.42801	0.000608021	0.00590459	3.2138	1.8151	2.8322	22.5767	2.0736	6.4417	conserved protein, unknown function
PF3D7_0526100	21.8105	-1.68079	0.4905	-3.42668	0.000611009	0.00592125	0.6658	0.1776	0.6117	3.227	0.9959	1.0781	conserved Plasmodium membrane protein, unknown function
PF3D7_0903800	1057.05	-1.50571	0.439788	-3.42371	0.000617719	0.00595134	10.1623	4.2387	5.1912	51.3923	5.9482	13.9791	LCCL domain-containing protein
PF3D7_1017300	513.157	-1.34159	0.391796	-3.4242	0.000616605	0.00595134	12.5634	5.8399	8.0776	58.8949	8.5154	16.9886	golgi re-assembly stacking protein 1
PF3D7_1341800	383.5	-1.4276	0.417832	-3.41669	0.000633869	0.00605904	13.7818	5.3463	6.5416	59.3625	8.4757	18.3471	inner membrane complex protein 1k, putative
PF3D7_0704400	337.838	-1.01233	0.296796	-3.41085	0.000647613	0.00616623	4.3708	3.1685	4.9039	19.0719	3.9264	7.4518	phosphoinositide-binding protein, putative
PF3D7_0631000	141.986	-1.32231	0.388063	-3.40745	0.000655719	0.00621913	7.099	4.2639	4.6542	34.542	4.9967	10.8862	tetratricopeptide repeat protein, putative
PF3D7_1402200	171.808	-1.28555	0.377856	-3.40223	0.000668372	0.00631456	13.7214	7.0301	9.2884	60.8571	9.0014	21.2525	cytochrome c oxidase subunit ApiCOX19, putative
PF3D7_1252900	34.7113	1.42688	0.420219	3.39555	0.000684898	0.00643329	6.6458	5.8459	6.9871	3.7372	0.465	4.0714	Plasmodium exported protein, unknown function
PF3D7_1340400	159.976	-1.55213	0.458005	-3.3889	0.000701738	0.00654105	5.54	2.0128	3.4497	28.4333	2.9889	9.4511	conserved Plasmodium protein, unknown function
PF3D7_1207300	33.6778	-1.74685	0.516559	-3.38171	0.000720354	0.00667628	1.1857	0.7906	0.5586	7.9181	1.051	1.8922	LIMP protein, putative
PF3D7_0414100	32.7883	1.21837	0.360725	3.37756	0.000731332	0.00676517	0.7242	0.3919	0.4628	0.3473	0.1814	0.2128	conserved Plasmodium membrane protein, unknown function
PF3D7_1147000	227.013	1.00937	0.299123	3.37442	0.000739719	0.00681688	2.1598	1.403	2.0704	0.8909	0.8366	1.0792	sporozoite and liver stage asparagine-rich protein
PF3D7_1356300	64.8	-1.00338	0.29753	-3.37237	0.000745242	0.00685361	1.5363	1.3991	2.3726	6.4314	2.2916	3.2922	ubiquitin-conjugating enzyme E2, putative
PF3D7_1242900	66.824	-1.51236	0.448592	-3.37134	0.000748042	0.00685471	4.8093	1.4659	1.7867	17.6174	3.1057	6.8878	mitochondrial import inner membrane translocase subunit TIM13, putative
PF3D7_0927800	191.064	-1.19584	0.354977	-3.36878	0.000755021	0.00690568	9.4715	3.8784	5.2465	32.4959	6.8687	11.5313	cytochrome c oxidase subunit 5B, putative
PF3D7_0825900	67.8379	-1.42041	0.42254	-3.3616	0.000774926	0.00702187	1.4441	0.7703	1.0885	7.4104	0.9244	2.7111	conserved Plasmodium protein, unknown function
PF3D7_0602700	53.3827	-1.64478	0.489948	-3.35705	0.0007878	0.00712528	1.3152	0.7015	1.1567	8.8772	0.7772	3.0454	conserved Plasmodium protein, unknown function
PF3D7_1211000	517.127	-1.32464	0.39489	-3.35446	0.000795192	0.00716554	4.3487	1.9548	2.3197	18.3935	2.6227	6.0244	kinesin-X3, putative
PF3D7_1313600	192.284	-1.21928	0.364377	-3.3462	0.000819269	0.00735345	1.5717	0.6635	1.0168	6.031	1.1062	2.0544	Clu domain-containing protein, putative
PF3D7_0904700	42.0591	-1.12674	0.336896	-3.34447	0.000824388	0.00737411	2.3384	1.5938	1.7627	8.328	2.159	3.9511	bacterial histone-like protein
PF3D7_1136100	94.2897	-1.38555	0.41543	-3.33523	0.000852287	0.0075958	1.924	1.0866	1.9195	11.3512	1.5423	3.3147	conserved Plasmodium protein, unknown function
PF3D7_0715400	315.319	-1.61509	0.485373	-3.32751	0.000876251	0.00776076	16.1354	4.3888	7.6118	79.6059	9.6606	19.5598	secreted ookinete protein, putative
PF3D7_0709700	439.637	-1.31508	0.39596	-3.32125	0.000896143	0.00789999	18.1712	9.6678	10.7697	84.6199	11.1881	26.25	prodrug activation and resistance esterase
C2H85_pgt14	23.5658	-1.33738	0.40332	-3.31593	0.000913376	0.00803738	14.6241	8.5805	9.0945	43.0947	14.5823	33.7701	#N/A
PF3D7_1303000	42.2322	-1.19604	0.36123	-3.31103	0.000929542	0.00813558	2.8212	1.5478	2.5519	11.2514	2.7863	4.4491	ATP synthase-associated protein, putative
PF3D7_1320700	252.033	-1.00645	0.304093	-3.30967	0.000934045	0.00814574	2.7076	1.4379	2.4465	9.2056	1.8549	4.7015	conserved Plasmodium protein, unknown function
PF3D7_1149300	59.8407	1.12051	0.338875	3.30656	0.0009445	0.00820755	2.3241	2.1911	2.5667	1.0898	1.0779	1.2177	serine/threonine protein kinase, FIKK family
PF3D7_0801400	27.1344	-1.55013	0.46919	-3.30385	0.000953663	0.00821397	3.7966	0.9001	1.9079	13.2308	2.9912	6.1775	conserved Plasmodium protein, unknown function
PF3D7_1478800	50.5061	1.02862	0.311269	3.3046	0.000951117	0.00821397	4.8984	5.2256	5.2175	3.4499	2.2652	2.479	Plasmodium exported protein, unknown function
PF3D7_1224200	272.71	-1.31178	0.397252	-3.30213	0.000959524	0.00822216	3.7723	2.0637	2.5337	18.619	2.5291	5.2662	BRO1 domain-containing protein, putative
PF3D7_1023300	31.5686	-1.34214	0.40705	-3.29724	0.000976384	0.00830693	1.0673	0.9406	0.7346	4.9421	0.9254	2.4568	conserved protein, unknown function
PF3D7_0805800	81.8036	-1.23812	0.376055	-3.29238	0.000993418	0.00842246	2.6158	1.2495	2.5163	11.8684	2.1801	4.134	conserved Plasmodium protein, unknown function
PF3D7_0310000	103.935	-1.1458	0.348347	-3.28924	0.00100459	0.00848767	6.8121	2.5335	4.2399	21.3244	5.4008	8.2366	50S ribosomal protein L9, apicoplast, putative
PF3D7_1349900	36.4746	-1.21399	0.373092	-3.25388	0.00113841	0.00937458	3.1021	1.0707	2.5791	8.7734	2.6687	6.0637	conserved Plasmodium protein, unknown function
PF3D7_0703600	43.2575	-1.23363	0.379317	-3.25225	0.00114496	0.00939677	1.2432	0.4515	0.5982	3.2274	0.8792	2.0262	conserved protein, unknown function
PF3D7_0816200	66.1424	-1.1932	0.366996	-3.25125	0.00114898	0.00941387	4.631	2.4268	3.8583	19.3212	4.4287	5.9487	vacuolar protein sorting-associated protein 2, putative
PF3D7_0726800	24.4718	-1.58405	0.487544	-3.24904	0.00115797	0.00947165	1.4197	0.9566	0.6759	7.2625	1.0928	2.8618	dolichyl-diphosphooligosaccharide--protein glycosyltransferase subunit OST2, putative
PF3D7_1204400	165.556	-1.20965	0.37242	-3.24808	0.00116188	0.00948773	3.1135	1.2805	1.8874	11.6358	2.2442	3.6973	sexual stage-specific protein G37, putative
PF3D7_1236500	96.6179	-1.21176	0.37352	-3.24418	0.00117791	0.00953988	5.6872	3.3706	3.1438	22.2801	3.6966	8.7552	conserved Plasmodium protein, unknown function
PF3D7_0506400	119.47	-1.28288	0.396068	-3.23904	0.00119932	0.00964799	5.5919	1.6546	2.3537	16.5438	3.9615	6.6668	conserved Plasmodium protein, unknown function
PF3D7_0911500	75.538	-1.74502	0.538595	-3.23994	0.00119554	0.00964799	3.7933	0.6832	1.3925	17.0129	2.2924	4.8833	conserved Plasmodium protein, unknown function
PF3D7_1306200	74.6764	-1.17758	0.363611	-3.23857	0.00120132	0.00964818	2.5289	1.1019	1.8526	8.9863	1.6575	4.1326	conserved protein, unknown function
PF3D7_1012100	33.9498	-1.21953	0.377605	-3.22964	0.00123945	0.00985697	0.9078	0.4842	0.9869	3.7183	1.1141	1.4945	conserved protein, unknown function
PF3D7_0515400	435.825	-1.29866	0.402925	-3.22309	0.00126816	0.0100208	6.5924	3.1377	4.4533	30.8486	3.9104	9.5015	conserved protein, unknown function
PF3D7_0728700	181.191	-1.32484	0.411566	-3.21902	0.0012863	0.0101141	3.3157	1.2604	2.0469	14.147	2.0775	4.3575	alpha/beta hydrolase, putative
PF3D7_1441300	901.955	-1.2093	0.375932	-3.21682	0.0012962	0.0101755	6.0237	2.7646	3.8179	24.425	3.5748	8.3585	serine/threonine protein kinase, putative
PF3D7_1345000	95.8618	-1.39214	0.4335	-3.2114	0.00132092	0.0103199	1.7485	0.8882	1.0356	8.652	1.107	2.4619	conserved Plasmodium protein, unknown function
PF3D7_0528900	92.5458	-1.49504	0.465803	-3.20959	0.00132922	0.0103349	2.672	0.8552	1.3428	11.9722	1.5394	3.6119	conserved protein, unknown function
PF3D7_0619700	54.1306	-1.20167	0.374629	-3.20762	0.00133837	0.0103894	1.0513	0.4237	1.1094	4.1788	0.9939	1.7368	F-box protein FBXO1, putative
PF3D7_0209000	1271.44	-1.0966	0.342126	-3.20526	0.00134942	0.010442	6.9367	3.4649	4.2261	25.2747	4.5642	8.5798	6-cysteine protein P230
PF3D7_0934400	127.545	-1.05567	0.329555	-3.20331	0.00135859	0.0104962	11.3743	7.0631	4.6069	30.9816	10.1568	13.9599	AP2 domain transcription factor, putative
PF3D7_0601200	30.6554	1.42385	0.445671	3.19484	0.00139907	0.0107409	3.3312	3.3486	2.3179	0.9936	1.2775	1.2267	Pfmc-2TM Maurer's cleft two transmembrane protein
PF3D7_0110000	151.819	-1.44331	0.451902	-3.19386	0.00140385	0.0107437	11.1807	3.7951	5.0075	47.5934	6.5637	13.6576	conserved Plasmodium protein, unknown function
PF3D7_1427300	259.531	-1.37746	0.431284	-3.19386	0.00140384	0.0107437	2.2055	0.812	1.7213	10.6957	1.2974	3.4737	conserved Plasmodium protein, unknown function
PF3D7_0813800	454.887	-1.0308	0.323277	-3.18859	0.00142967	0.01089	19.778	12.3544	14.8188	77.9067	15.5237	24.265	GDP-mannose 4,6-dehydratase
PF3D7_1220000	93.9571	-1.08207	0.339488	-3.18735	0.00143584	0.01092	3.0131	2.2543	2.522	12.5025	2.1331	5.51	zinc finger protein, putative
PF3D7_1250100	1153.11	-1.3783	0.433234	-3.18142	0.00146553	0.0111285	6.152	2.2751	3.3327	27.4059	3.3516	7.9585	osmiophilic body protein G377
PF3D7_1430200	200.103	-1.04083	0.327693	-3.17624	0.00149198	0.0112941	3.2175	1.6987	2.2274	11.0497	2.0297	4.7153	plasmepsin IX
PF3D7_1318300	824.735	-1.09239	0.344179	-3.17392	0.00150397	0.0113672	7.5067	3.8162	4.8726	27.8176	4.6698	10.1052	conserved Plasmodium protein, unknown function
PF3D7_1461400	563.332	-1.10765	0.349755	-3.16693	0.00154058	0.0116079	21.2924	10.0153	13.3327	78.2007	14.9781	24.2385	MORN repeat protein, putative
PF3D7_0923500	24.2629	-1.19919	0.379273	-3.16182	0.00156788	0.011723	0.6653	0.5766	0.7522	2.3646	1.0503	1.6393	cyclin-dependent kinases regulatory subunit, putative
PF3D7_0822400	27.1731	-1.1915	0.378612	-3.14701	0.00164949	0.0122022	0.5641	0.2546	0.368	1.5256	0.6058	0.8799	conserved Plasmodium protein, unknown function
PF3D7_0916500	18.9846	-1.38003	0.438981	-3.14373	0.00166811	0.0123026	0.3322	0.2181	0.3178	1.1097	0.6455	0.6908	ubiquitin fusion degradation protein 1
PF3D7_0313600	93.5949	-1.1781	0.374895	-3.14248	0.00167524	0.012318	1.5037	0.9167	1.3028	7.0672	1.2463	2.0678	conserved Plasmodium protein, unknown function
PF3D7_1133800	519.487	-1.06595	0.339175	-3.14277	0.00167356	0.012318	7.8532	5.3026	7.2708	35.9382	5.8961	11.677	RNA (uracil-5-)methyltransferase, putative
PF3D7_0107000	28.1064	-1.18667	0.378946	-3.1315	0.00173916	0.0125979	1.0414	0.5761	0.567	2.9911	1.0256	1.6076	centrin-1
PF3D7_1444300	335.016	-1.0343	0.330271	-3.13167	0.00173815	0.0125979	12.981	6.0758	8.0288	42.2163	8.408	16.2054	1-acyl-sn-glycerol-3-phosphate acyltransferase, putative
PF3D7_0825800	977.224	-1.22084	0.392128	-3.11336	0.00184968	0.0130884	37.7108	16.1245	20.9313	151.035	24.1044	41.9201	PH-like domain-containing protein, putative
PF3D7_1121000	99.9245	-1.50841	0.485122	-3.10935	0.001875	0.0132473	2.7802	0.9366	1.4229	13.5561	1.5563	3.4614	palmitoyltransferase DHHC3
PF3D7_0719100	101.731	-1.33027	0.428689	-3.10311	0.001915	0.0134325	4.8464	2.163	2.5722	21.1182	3.0245	6.0163	ATP synthase F0 subunit a-like protein, putative
PF3D7_0420500	23.5	-1.51381	0.48845	-3.09921	0.00194036	0.0135714	0.9345	0.4531	0.3362	3.7332	0.9036	1.1962	conserved Plasmodium protein, unknown function
PF3D7_0107700	36.456	-1.58978	0.513368	-3.09676	0.00195649	0.0136525	1.1069	0.6515	0.561	6.3145	0.609	2.0208	dolichyl-diphosphooligosaccharide--protein glycosyltransferase subunit OST3/OST6, putative
PF3D7_0908400	32.0725	-1.17241	0.379193	-3.09186	0.00198909	0.0137825	1.5669	2.2287	1.7717	8.2805	2.4304	3.9222	conserved Plasmodium protein, unknown function
PF3D7_1135000	22.3742	-1.49693	0.484083	-3.0923	0.00198609	0.0137825	0.4626	0.282	0.5604	2.9383	0.5711	0.8933	PQ-loop repeat-containing protein
PF3D7_1448600	167.607	-1.21703	0.393677	-3.09143	0.00199193	0.0137825	9.807	5.661	6.9874	45.7696	6.1621	14.1492	SNARE protein, putative
PF3D7_0624300	129.858	-1.30319	0.422556	-3.08406	0.00204199	0.0140506	3.5261	1.015	2.563	14.1785	2.7533	4.098	CPW-WPC family protein
PF3D7_0104400	418.957	-1.03498	0.337495	-3.06667	0.00216458	0.0146357	14.2922	6.9612	7.8101	46.1104	9.3104	16.6013	4-hydroxy-3-methylbut-2-enyl diphosphate reductase
PF3D7_1123700	53.2232	-1.30495	0.425493	-3.06691	0.00216285	0.0146357	3.5513	2.1413	2.1823	16.763	2.7713	4.609	ribosomal protein L37, mitochondrial, putative
PF3D7_0611000	108.356	-1.15097	0.375773	-3.06294	0.00219176	0.0146924	5.2426	2.2567	2.8599	18.0691	3.5462	6.1127	SNARE associated Golgi protein, putative
PF3D7_1229600	335.009	-1.04405	0.341975	-3.05299	0.00226571	0.0150277	4.8913	2.6016	2.5998	16.3827	3.4831	5.3371	conserved Plasmodium protein, unknown function
PF3D7_0722900	78.4052	-1.42293	0.466142	-3.05256	0.00226898	0.0150289	2.1015	0.5927	0.792	7.6425	1.4773	2.1223	conserved protein, unknown function
PF3D7_0900200	19.7131	-1.51401	0.500601	-3.02438	0.00249145	0.0162377	0.7522	0.2407	0.2551	1.5943	1.1	1.0591	rifin
PF3D7_1425000	27.1019	1.16412	0.385204	3.02209	0.00251032	0.0162954	10.1178	10.4762	15.4779	7.6923	3.9564	6.0338	Plasmodium RNA of unknown function RUF4
PF3D7_0306000	43.8196	-1.14841	0.381481	-3.0104	0.00260906	0.0168466	5.1926	3.4292	2.5163	17.7689	3.945	7.6597	cytochrome b-c1 complex subunit 8, putative
PF3D7_0320700	108.662	-1.00002	0.332531	-3.00729	0.00263584	0.0169466	4.5837	1.7464	2.5091	11.7733	3.1921	5.3681	signal peptidase complex subunit 2
PF3D7_1232300	26.648	-1.6791	0.560855	-2.99382	0.00275509	0.0175569	1.0867	0.2319	1.0444	6.5733	1.0836	1.5302	cytochrome b5, putative
PF3D7_1354200	213.846	-1.08818	0.363806	-2.9911	0.00277973	0.0176448	3.9046	2.1733	3.5751	16.917	2.5392	6.0477	phosphoinositide phosphatase SAC1
PF3D7_1343500	57.989	-1.41355	0.473777	-2.98357	0.00284905	0.0179911	2.1925	0.9275	0.8976	9.3808	1.2565	2.7678	conserved protein, unknown function
PF3D7_1128300	290.701	-1.07226	0.360792	-2.97197	0.00295899	0.018589	2.6404	1.1754	2.1371	10.0858	1.7047	3.5306	ATP-dependent 6-phosphofructokinase
PF3D7_0908300	136.027	-1.1026	0.373265	-2.95394	0.00313748	0.0194781	3.6153	1.3208	2.2679	11.9314	2.4363	4.1004	conserved protein, unknown function
PF3D7_0320000	61.9743	-1.23248	0.417927	-2.94903	0.00318775	0.0196713	2.2808	1.4146	2.8787	12.559	1.6925	4.8395	protein phosphatase inhibitor 2
PF3D7_0516500	1156.95	-1.14535	0.388845	-2.94552	0.00322414	0.0198707	27.3047	13.0672	16.5931	110.495	15.6529	32.7934	major facilitator superfamily domain-containing protein, putative
PF3D7_0930000	1154.05	-2.20515	0.750533	-2.93811	0.00330217	0.020217	25.9432	5.6329	11.2849	181.46	21.5473	45.348	procollagen lysine 5-dioxygenase, putative
PF3D7_0933700	75.6355	-1.34933	0.459196	-2.93845	0.00329853	0.020217	5.0432	2.9711	2.6384	24.049	2.5019	8.2245	conserved Plasmodium protein, unknown function
PF3D7_0825700	780.65	-2.14973	0.732385	-2.93525	0.00333282	0.0203094	31.3351	8.1489	14.8783	227.547	24.6109	55.2696	crystalloid-specific PH domain-containing protein, putative
PF3D7_0825300	147.424	-1.52052	0.519305	-2.928	0.00341148	0.020634	17.863	4.0311	7.8978	79.5626	9.8955	17.9289	SAYSvFN domain-containing protein, putative
PF3D7_0813500	113.345	-1.03322	0.354744	-2.91257	0.00358469	0.0213284	3.9347	2.0106	2.2432	13.0257	2.5937	4.6185	PUB domain-containing protein, putative
PF3D7_0911200	55.6029	-1.31165	0.450368	-2.91239	0.00358673	0.0213284	4.567	1.4708	3.3127	18.7994	2.635	6.8916	conserved Plasmodium protein, unknown function
PF3D7_1302400	60.1706	-1.15048	0.397607	-2.8935	0.0038097	0.0223168	1.8307	0.9964	1.8587	8.4214	1.3411	2.9459	conserved protein, unknown function
PF3D7_1331600	182.397	-1.16739	0.403493	-2.89321	0.00381331	0.0223168	6.7543	2.9155	5.0325	28.6617	4.1526	8.4	3-hydroxyacyl-CoA dehydratase DEH
PF3D7_1333700	207.063	-1.12054	0.387882	-2.88887	0.0038663	0.0224919	21.8507	7.6636	14.3275	76.8574	15.1224	22.8153	histone H3-like centromeric protein CSE4
PF3D7_0531200	30.782	-1.17289	0.407722	-2.87669	0.00401866	0.023198	1.3554	1.7861	1.8029	8.2435	1.908	3.1433	ribosomal protein S16, mitochondrial, putative
PF3D7_1214500	280.701	-2.20395	0.766235	-2.87634	0.00402311	0.023198	8.3169	1.7215	4.1172	60.5388	6.7666	15.0083	conserved Plasmodium protein, unknown function
PF3D7_1441800	104.423	-1.03643	0.360298	-2.8766	0.00401988	0.023198	4.4323	2.2278	3.084	15.6875	2.7198	5.9048	vacuolar protein sorting-associated protein 60, putative
PF3D7_0616600	101.493	-1.16145	0.404241	-2.87315	0.00406397	0.0233355	2.3984	1.5119	1.7566	10.8496	1.3407	3.8376	conserved protein, unknown function
PF3D7_1322700	102.663	-1.34767	0.469269	-2.87184	0.00408084	0.0233773	4.5462	2.4534	3.3261	24.9409	2.2755	6.9886	conserved Plasmodium protein, unknown function
PF3D7_0211100	19.4213	1.23807	0.433427	2.85646	0.00428388	0.0243119	0.593	0.3407	0.4298	0.2516	0.1213	0.2569	conserved Plasmodium protein, unknown function
PF3D7_1407400	26.5893	-1.09734	0.385023	-2.85006	0.0043711	0.0247493	1.6624	1.2134	2.0775	6.6041	1.7449	3.7452	conserved Plasmodium protein, unknown function
PF3D7_1479200	27.4774	1.28475	0.451541	2.84526	0.00443755	0.025016	1.4579	2.2775	2.826	1.2921	0.3461	1.4077	Plasmodium exported protein (PHISTa), unknown function
PF3D7_0615200	71.5208	-1.26094	0.445416	-2.83093	0.00464122	0.0258582	1.5938	0.6558	0.9783	6.8273	0.9384	1.8979	conserved protein, unknown function
PF3D7_1009100	59.6902	-1.40725	0.499187	-2.81908	0.00481615	0.0265897	1.6469	0.8433	1.1173	9.2292	0.832	2.3745	conserved Plasmodium membrane protein, unknown function
PF3D7_0817800	33.2232	-1.09738	0.391128	-2.80568	0.005021	0.0272273	4.0676	3.9777	3.8327	17.349	3.1547	9.7367	conserved Plasmodium protein, unknown function
PF3D7_1020200	987.717	-2.01875	0.719516	-2.80571	0.00502058	0.0272273	13.628	3.4561	6.311	86.567	9.551	23.7607	conserved Plasmodium protein, unknown function
PF3D7_0218100	21.656	-1.36794	0.488836	-2.79836	0.00513634	0.0276512	0.531	0.5287	0.3602	2.745	0.3765	1.3557	conserved protein, unknown function
PF3D7_0223300	17.932	1.26849	0.454545	2.79068	0.00525979	0.0281156	0.6905	0.8006	0.9504	0.4346	0.2395	0.4396	erythrocyte membrane protein 1 (PfEMP1), exon 2
PF3D7_1321000	160.919	-2.30217	0.825617	-2.78843	0.00529644	0.0282496	2.9726	0.6396	1.0168	21.4896	1.9595	5.7122	conserved Plasmodium protein, unknown function
PF3D7_1471800	447.286	-1.25467	0.450277	-2.78643	0.00532914	0.0283266	28.4358	11.0634	19.8209	132.689	14.4107	34.6691	conserved Plasmodium protein, unknown function
PF3D7_0611200	29.3077	-1.00324	0.361561	-2.77474	0.00552464	0.0292072	1.1453	0.9398	0.6973	2.7782	1.2298	2.1832	AP2 domain transcription factor, putative
PF3D7_1210100	28.6841	-1.08201	0.389958	-2.77468	0.0055256	0.0292072	1.0423	0.9949	1.3026	4.935	1.3129	1.9775	syntaxin, Qa-SNARE family
PF3D7_0608400	71.7942	-1.16844	0.421875	-2.76963	0.00561205	0.0294814	5.2082	3.257	4.7721	25.5332	2.9847	9.0025	conserved Plasmodium protein, unknown function
PF3D7_1250400	535.378	-2.1647	0.782079	-2.76788	0.00564223	0.0295762	10.6991	2.3271	4.287	71.4773	7.1123	19.8038	conserved Plasmodium protein, unknown function
PF3D7_1349400	25.8887	1.25216	0.453353	2.762	0.00574492	0.0299855	1.2054	1.3777	2.5798	1.5134	0.4006	0.5819	cytidine and deoxycytidylate deaminase, putative
PF3D7_0726050	27.7136	1.05541	0.382522	2.75907	0.00579657	0.0301767	5.7435	6.6677	7.8311	4.1919	2.4705	3.996	conserved Plasmodium protein, unknown function
PF3D7_0913600	101.902	-1.00889	0.366012	-2.75644	0.00584336	0.0303046	1.2741	0.5171	1.3623	4.668	1.0311	1.7784	conserved Plasmodium protein, unknown function
PF3D7_1033900	74.717	-1.06173	0.385164	-2.75657	0.00584111	0.0303046	3.2963	1.9536	2.1224	12.4024	1.8869	4.693	ubiquitin-conjugating enzyme E2, putative
PF3D7_0203800	591.455	-2.02196	0.733752	-2.75565	0.00585756	0.0303138	6.7227	1.8418	3.5415	47.0465	4.7331	11.3419	conserved Plasmodium protein, unknown function
PF3D7_1253800	26.2778	1.21424	0.440623	2.75574	0.00585602	0.0303138	1.6426	2.7697	1.7973	1.6984	0.4227	1.0147	Plasmodium exported protein (PHISTa), unknown function
PF3D7_0212700	197.441	-1.18934	0.43275	-2.74833	0.00598998	0.0308325	8.188	2.722	4.5645	30.3206	4.2025	9.3091	SRR1-like protein
PF3D7_1437100	24.0098	-1.36171	0.496031	-2.74521	0.00604728	0.0309995	1.362	0.8412	1.0537	6.8193	0.7625	2.7455	conserved protein, unknown function
PF3D7_1331300	53.0774	-1.0561	0.386435	-2.73292	0.0062775	0.0320113	3.5151	2.0394	1.4643	10.5847	2.7876	3.8206	signal peptidase complex catalytic subunit SEC11
PF3D7_1313400	31.0808	-1.03226	0.378376	-2.72813	0.00636938	0.0323783	0.6775	0.3504	0.3482	1.6771	0.6824	0.7863	DEAD box helicase, putative
PF3D7_0314900	52.1524	-1.11244	0.409246	-2.71828	0.00656229	0.0331515	1.3939	0.7435	0.9457	5.3615	0.7784	2.0412	conserved Plasmodium membrane protein, unknown function
PF3D7_0827200	718.95	-2.02031	0.745114	-2.7114	0.0066999	0.0334995	9.3711	2.3544	4.6837	62.5425	6.2295	16.2356	conserved Plasmodium protein, unknown function
PF3D7_0210700	157.517	-1.16823	0.432907	-2.69856	0.00696402	0.0345719	7.4204	5.0848	4.7769	35.7302	3.7446	11.0432	syntaxin, Qa-SNARE family
PF3D7_1417900	33.2864	-1.30974	0.487896	-2.68446	0.0072648	0.0356656	0.7898	0.6419	0.978	5.1329	0.5	1.9063	ATP synthase-associated protein, putative
PF3D7_1133000	45.3891	-1.08105	0.403391	-2.67991	0.00736418	0.0360446	26.1609	12.7408	16.7192	92.9098	17.3907	31.3906	conserved Plasmodium protein, unknown function
PF3D7_1020100	50.6567	-1.03221	0.386042	-2.67382	0.00749928	0.036486	4.8988	1.712	2.8651	13.7112	3.3688	5.4231	flagellar outer arm dynein-associated protein, putative
PF3D7_0518800	711.786	-2.06842	0.777468	-2.66045	0.00780361	0.0375817	22.568	4.5167	8.3776	136.412	17.4399	31.8941	secreted ookinete protein, putative
PF3D7_0103800	125.807	-1.0473	0.394151	-2.65709	0.00788188	0.0378936	2.8216	1.7413	1.7665	11.1151	1.4881	3.8875	actin-related protein ARP1, putative
PF3D7_0509700	311.282	-2.20854	0.833699	-2.64909	0.0080709	0.0386499	6.6854	1.184	2.1811	42.896	4.7077	10.7752	conserved Plasmodium protein, unknown function
PF3D7_0731000	23.9545	1.03703	0.392979	2.63888	0.00831795	0.039716	1.0446	0.7429	1.2467	0.69	0.4244	0.4903	non-coding RNA
PF3D7_1451700	33.1518	-1.00025	0.379258	-2.63739	0.00835476	0.0398138	1.2278	0.7777	0.8243	3.9673	0.8672	1.8153	calcineurin subunit B
PF3D7_1120700	1071.7	-2.05331	0.783986	-2.61907	0.00881704	0.0412684	11.7374	2.9924	4.5265	76.717	7.1508	18.9427	conserved Plasmodium protein, unknown function
PF3D7_1351100	29.3481	1.02732	0.392268	2.61892	0.00882086	0.0412684	1.7788	2.0874	1.6593	1.0575	0.8277	1.0519	conserved protein, unknown function
PF3D7_1234000	64.6422	-1.12728	0.430909	-2.61606	0.0088951	0.0415058	1.9476	0.8748	1.8544	8.6557	1.1811	2.8097	conserved Plasmodium protein, unknown function
PF3D7_0932600	29.6547	-1.00372	0.383833	-2.615	0.00892284	0.0415065	1.7687	0.972	0.7272	3.7129	1.4964	2.5357	apicoplast ribosomal protein S6, putative
PF3D7_1316300	28.1672	-1.31255	0.508156	-2.58297	0.00979529	0.0447117	2.2113	0.5551	0.8089	6.7919	1.47	2.1978	conserved Plasmodium protein, unknown function
PF3D7_1350000	22.2052	-1.20503	0.467974	-2.57499	0.0100242	0.0454162	0.6813	0.2726	0.321	2.0841	0.6039	0.7035	conserved Plasmodium protein, unknown function
PF3D7_0827400	124.443	-1.1536	0.448485	-2.57222	0.0101049	0.0456549	9.0371	4.0724	7.0471	41.9681	4.9717	10.3553	conserved protein, unknown function
PF3D7_1214800	81.7078	-1.16103	0.452326	-2.56681	0.0102639	0.0461168	7.0949	2.7932	4.4886	28.7323	3.5934	8.0871	conserved Plasmodium protein, unknown function
PF3D7_0827500	49.7863	-1.08203	0.421769	-2.56547	0.0103037	0.0461676	1.9376	1.8948	1.8257	10.2396	1.3596	3.5164	ribosomal protein L21, apicoplast, putative
PF3D7_1416700	106.609	-2.28481	0.892043	-2.56132	0.0104276	0.0466372	4.437	0.6762	1.4931	31.0221	3.1602	6.6641	conserved protein, unknown function
PF3D7_0715200	2331.35	-1.83981	0.721769	-2.54903	0.0108024	0.0477367	14.8428	4.5688	7.1676	87.0945	9.2296	24.879	conserved Plasmodium protein, unknown function
PF3D7_1122100	32.5641	-1.01811	0.399604	-2.5478	0.0108403	0.0478197	0.8615	0.5387	0.739	3.2866	0.7109	1.1377	GPI transamidase component GPI16, putative

## Sheet: Up-reg-KO
Supplemetary Data S1B: Summary of all upregulated DEGs
Gene ID	baseMean	log2FoldChange	lfcSE	stat	pvalue	padj	KO1	KO2	KO3	WT1	WT2	WT3	Annotation
PF3D7_0712400	9362.33	6.24465	0.24275	25.7247	6.19514e-146	3.02013e-142	152.119	144.347	145.592	2.2558	1.7207	2.0993	erythrocyte membrane protein 1, PfEMP1
PF3D7_1478000	801.279	2.03934	0.182161	11.1953	4.29882e-29	2.32853e-26	67.2752	64.8184	73.9471	24.4458	11.3527	19.5153	Plasmodium exported protein (PHISTa), unknown function
PF3D7_0401900	592.41	1.74103	0.19126	9.10294	8.7916e-20	2.85727e-17	17.079	16.3473	18.3784	7.169	3.7339	5.991	acyl-CoA synthetase
PF3D7_1401100	2277.42	1.57989	0.196156	8.05424	7.9972e-16	2.29331e-13	94.1736	104.004	113.856	60.1948	21.829	37.5644	DnaJ protein, putative
PF3D7_1301200	5776.07	1.55207	0.194743	7.96986	1.58859e-15	4.30242e-13	354.982	347.51	382.673	233.466	73.5361	124.388	GBPH2 protein
PF3D7_0114100	59.5142	2.22653	0.29801	7.47134	7.93797e-14	1.6825e-11	7.3773	6.0593	7.5295	2.3626	0.7812	1.8385	Pfmc-2TM Maurer's cleft two transmembrane protein
PF3D7_1239100	520.165	1.4031	0.196293	7.14801	8.80461e-13	1.7169e-10	47.598	29.3328	32.9922	21.9751	9.301	14.5138	ribosomal protein L23, mitochondrial, putative
PF3D7_0830600	377.388	1.55283	0.218704	7.10012	1.2465e-12	2.30129e-10	18.0913	20.2519	24.0657	12.1039	4.6097	7.4246	Plasmodium exported protein (PHISTc), unknown function
PF3D7_0202500	2604.03	1.01029	0.153071	6.60017	4.10676e-11	5.88837e-09	647.379	551.647	605.244	511.922	197.58	301.573	early transcribed membrane protein 2
PF3D7_1372300	205.678	1.35241	0.20564	6.57658	4.81382e-11	6.70497e-09	20.7522	20.5823	22.0401	12.751	5.5534	9.3355	Plasmodium exported protein (PHIST), unknown function
PF3D7_0222100	65.2011	2.05013	0.312884	6.55236	5.66331e-11	7.66906e-09	7.1815	7.0344	7.751	2.0926	1.6492	1.9856	Pfmc-2TM Maurer's cleft two transmembrane protein
PF3D7_0612100	490.36	1.19053	0.183952	6.47199	9.67192e-11	1.20899e-08	21.1905	16.3173	20.2603	11.3848	6.0766	9.8288	eukaryotic translation initiation factor 3 subunit L, putative
PF3D7_0612000	78.3223	1.92688	0.298726	6.45033	1.11605e-10	1.32702e-08	14.5401	9.6834	9.7882	3.6499	2.1231	3.8816	conserved Plasmodium protein, unknown function
PF3D7_0201700	484.28	1.18799	0.184986	6.42206	1.34443e-10	1.5605e-08	12.5335	12.611	13.5878	9.2961	3.9529	5.7957	DnaJ protein, putative
PF3D7_1102500	298.804	1.79045	0.286115	6.25781	3.90416e-10	4.22951e-08	9.9681	11.9632	14.4478	3.9914	3.0533	3.9905	gametocyte exported protein 2
PF3D7_0730300	2942.8	1.15204	0.185825	6.19962	5.65982e-10	5.87056e-08	50.8898	55.2592	61.5817	40.8712	16.6721	27.544	AP2 domain transcription factor AP2-L, putative
PF3D7_0935900	7679	1.0264	0.165554	6.1998	5.65347e-10	5.87056e-08	236.175	236.027	261.168	190.661	79.7583	133.043	ring-exported protein 1
PF3D7_1001500	1416.18	1.1338	0.183634	6.1742	6.64984e-10	6.75374e-08	325.748	325.766	342.243	269.19	94.0947	156.953	early transcribed membrane protein 10.1
PF3D7_0831800	22590.3	1.02454	0.167535	6.11536	9.63382e-10	9.58467e-08	1610.96	1526.74	1577.94	1358.75	498.484	790.336	histidine-rich protein II
PF3D7_0726100	1090.92	1.10081	0.185595	5.93126	3.00628e-09	2.87365e-07	29.5056	31.3483	35.331	23.9055	10.0599	16.325	Plasmodium exported protein, unknown function
PF3D7_0701900	351.297	1.28971	0.219483	5.87612	4.2e-09	3.86321e-07	8.9497	8.4748	9.5699	4.9908	3.1418	3.6625	Plasmodium exported protein, unknown function
PF3D7_0113300	360.215	1.34993	0.230225	5.86351	4.53186e-09	4.01688e-07	13.0273	15.3352	15.5068	7.9235	4.251	6.6675	Plasmodium exported protein (hyp1), unknown function
PF3D7_0402100	280.129	1.07082	0.186672	5.73638	9.67202e-09	7.92865e-07	12.7893	8.7272	12.5183	8.9098	3.4805	5.6213	Plasmodium exported protein (PHISTb), unknown function
PF3D7_0501400	5230.16	1.18977	0.210576	5.65006	1.60389e-08	1.22171e-06	66.8737	75.7936	81.9937	44.966	24.61	37.3242	interspersed repeat antigen
PF3D7_0221700	68.7003	1.50949	0.26908	5.6098	2.02557e-08	1.47383e-06	3.6085	2.9378	3.937	1.7347	0.8417	1.4619	Plasmodium exported protein, unknown function
PF3D7_0702300	771.181	1.1469	0.205282	5.58694	2.31101e-08	1.63278e-06	26.9433	28.0778	34.2838	19.3157	8.9122	16.3018	sporozoite threonine and asparagine-rich protein
PF3D7_0831700	12506.2	1.03535	0.186324	5.55668	2.74951e-08	1.88787e-06	466.104	432.25	468.695	412.542	128.762	234.921	heat shock protein 70
PF3D7_1302000	880.25	1.06818	0.194468	5.49283	3.95543e-08	2.57103e-06	57.5325	59.7757	75.5641	47.9618	21.1994	33.1073	EMP1-trafficking protein
PF3D7_1302050	33.9072	1.9687	0.368605	5.34095	9.24588e-08	5.49679e-06	8.2603	8.0253	9.5067	2.8978	1.3728	2.9908	hypothetical protein
PF3D7_1407900	2050.87	1.08884	0.2068	5.26518	1.40054e-07	7.53292e-06	98.5648	114.229	125.33	78.5866	39.3582	56.8926	plasmepsin I
PF3D7_0801000	1051.59	1.07044	0.204446	5.23582	1.64256e-07	8.34114e-06	18.4556	19.7309	22.8644	13.7697	7.467	10.3198	Plasmodium exported protein (PHISTc)
PF3D7_1466700	54.5633	1.6232	0.310262	5.2317	1.67962e-07	8.44137e-06	3.7625	2.3099	3.572	1.3947	0.6135	1.3994	60S ribosome subunit biogenesis protein NIP7, putative
PF3D7_0603500	431.417	1.31858	0.257637	5.11799	3.08813e-07	1.39395e-05	27.2906	23.3485	26.4492	11.0955	9.0324	11.653	cation/H+ antiporter
PF3D7_1224000	590.812	1.54647	0.304363	5.08101	3.7544e-07	1.64889e-05	42.7412	38.6424	43.3313	13.163	13.6101	15.7692	GTP cyclohydrolase 1
PF3D7_1201200	576.907	1.11811	0.220159	5.07867	3.80089e-07	1.65441e-05	46.2291	55.5402	57.2357	35.8011	18.1802	26.7084	Plasmodium exported protein (PHISTa-like), unknown function
PF3D7_0219700	208.825	1.35578	0.268912	5.04171	4.61386e-07	1.95588e-05	11.292	14.6136	18.7855	8.8046	4.307	6.2035	Plasmodium exported protein (PHISTc), unknown function
PF3D7_1016800	105.223	1.27506	0.253802	5.02383	5.06498e-07	2.11041e-05	7.1886	6.6495	8.3339	5.4099	1.5122	3.5363	Plasmodium exported protein (PHISTc), unknown function
PF3D7_1411900	566.079	1.0321	0.205701	5.01747	5.23559e-07	2.16301e-05	37.9202	42.0623	47.4638	31.2484	15.3529	22.0899	p1/s1 nuclease, putative
PF3D7_0702000	320.326	1.07804	0.217771	4.95035	7.40802e-07	2.84363e-05	25.7671	27.3639	28.5415	17.7818	8.8357	15.8916	Plasmodium exported protein (hyp12), unknown function
PF3D7_1352900	546.733	1.32913	0.268468	4.95081	7.39067e-07	2.84363e-05	15.5421	21.7351	25.0928	11.486	6.5898	8.8939	Plasmodium exported protein, unknown function
PF3D7_0830500	1036.27	1.04914	0.214356	4.89435	9.86315e-07	3.61525e-05	33.5555	34.0307	37.6511	21.4828	12.9281	19.9893	sporozoite and liver stage tryptophan-rich protein, putative
PF3D7_1102900	51.7144	1.58262	0.326441	4.8481	1.24652e-06	4.27941e-05	5.9562	5.4464	5.2545	3.5869	0.6962	2.1381	Plasmodium exported protein (hyp11), unknown function
PF3D7_0424200	125.142	1.13837	0.238844	4.76617	1.87763e-06	6.22683e-05	2.0478	1.4323	1.955	1.0587	0.5779	1.0228	reticulocyte binding protein homologue 4
PF3D7_1001900	385.923	1.02923	0.221036	4.65637	3.21829e-06	0.000100572	24.9413	29.4958	32.2635	21.3739	10.3841	15.2499	Plasmodium exported protein (hyp16), unknown function
PF3D7_0424400	158.962	1.30757	0.290616	4.49931	6.81743e-06	0.000183911	1.6405	1.6827	1.7677	0.7466	0.6525	0.7344	surface-associated interspersed protein 4.2 (SURFIN 4.2)
PF3D7_1253200	32.7405	1.90745	0.429438	4.44174	8.92353e-06	0.00022776	4.4933	5.8355	5.5223	1.515	1.6883	1.3204	hypothetical protein
PF3D7_0831500	231.258	1.01378	0.228552	4.43564	9.18e-06	0.000230683	12.2269	12.9537	17.019	11.2909	5.101	6.839	Plasmodium exported protein (PHIST), unknown function
PF3D7_0107400	84.2524	1.11106	0.253732	4.37888	1.19293e-05	0.000282307	14.0702	12.6462	14.4059	8.9351	5.3026	6.4895	ATP synthase-associated protein, putative
PF3D7_0301200	92.5706	1.10313	0.25795	4.27652	1.89837e-05	0.000409493	2.8164	3.228	3.4214	2.3345	1.0212	1.5732	serine/threonine protein kinase, FIKK family
PF3D7_0707500	172.507	1.04108	0.244274	4.26195	2.02651e-05	0.000429531	2.6945	2.2269	3.155	1.7289	0.7929	1.7635	conserved Plasmodium protein, unknown function
PF3D7_1002000	93.1881	1.22351	0.288374	4.24277	2.20773e-05	0.000459944	3.6607	4.1842	5.9131	2.8726	1.5209	2.0618	Plasmodium exported protein (hyp2), unknown function
PF3D7_0113800	185.674	1.04323	0.248651	4.19557	2.72182e-05	0.000550575	1.4893	1.2403	1.7716	0.8644	0.5668	0.8793	DBL containing protein, unknown function
PF3D7_1337800	161.27	1.16312	0.279593	4.16005	3.18174e-05	0.000610669	8.6057	5.4699	7.7979	3.4414	2.8305	3.7492	calcium-dependent protein kinase 5
PF3D7_1334700	209.36	1.12617	0.271524	4.1476	3.35983e-05	0.000639811	19.3307	27.7948	30.1249	18.6839	7.7102	13.633	MSP7-like protein
PF3D7_0631500	26.6557	1.77952	0.430955	4.12926	3.6394e-05	0.000674604	4.1608	2.466	2.2403	0.956	0.7025	1.1159	exported protein family 3
PF3D7_0206100	68.5864	1.16274	0.283012	4.10846	3.98308e-05	0.00072184	3.8522	3.7026	4.2694	3.4309	0.9635	1.6756	cysteine desulfuration protein SufE
PF3D7_1001100	86.6793	1.19502	0.29214	4.09058	4.30298e-05	0.000771214	5.5394	5.9095	5.612	2.9784	2.2389	2.7455	acyl-CoA binding protein, isoform 1, ACBP1
PF3D7_1038600	112.487	1.14544	0.281594	4.06771	4.74771e-05	0.000820748	6.8409	3.6489	5.0761	2.7472	1.8677	2.7521	Plasmodium exported protein, unknown function
PF3D7_0220700	115.609	1.02408	0.25928	3.94971	7.82451e-05	0.0012071	8.2219	8.9564	11.7843	6.7651	3.5411	5.283	Plasmodium exported protein (hyp9), unknown function
PF3D7_0935700	60.4249	1.16371	0.297864	3.90687	9.35012e-05	0.00136882	6.1295	5.2581	6.0018	5.1617	1.1762	2.6337	Plasmodium exported protein, unknown function
PF3D7_1478100	50.1435	1.39374	0.356693	3.90739	9.32995e-05	0.00136882	3.8189	4.074	5.5425	2.0627	0.9094	2.6324	Plasmodium exported protein (hyp13), unknown function
PF3D7_0420700	694.06	1.09866	0.293711	3.74063	0.00018356	0.00228863	10.3266	6.7008	6.1298	3.6416	2.9726	4.38	erythrocyte membrane protein 1, PfEMP1
PF3D7_1462500	33.0477	1.28381	0.36181	3.5483	0.000387726	0.00417255	0.4642	0.4952	0.5832	0.2773	0.192	0.2208	conserved Plasmodium protein, unknown function
PF3D7_1252900	34.7113	1.42688	0.420219	3.39555	0.000684898	0.00643329	6.6458	5.8459	6.9871	3.7372	0.465	4.0714	Plasmodium exported protein, unknown function
PF3D7_0414100	32.7883	1.21837	0.360725	3.37756	0.000731332	0.00676517	0.7242	0.3919	0.4628	0.3473	0.1814	0.2128	conserved Plasmodium membrane protein, unknown function
PF3D7_1147000	227.013	1.00937	0.299123	3.37442	0.000739719	0.00681688	2.1598	1.403	2.0704	0.8909	0.8366	1.0792	sporozoite and liver stage asparagine-rich protein
PF3D7_1149300	59.8407	1.12051	0.338875	3.30656	0.0009445	0.00820755	2.3241	2.1911	2.5667	1.0898	1.0779	1.2177	serine/threonine protein kinase, FIKK family
PF3D7_1478800	50.5061	1.02862	0.311269	3.3046	0.000951117	0.00821397	4.8984	5.2256	5.2175	3.4499	2.2652	2.479	Plasmodium exported protein, unknown function
PF3D7_0601200	30.6554	1.42385	0.445671	3.19484	0.00139907	0.0107409	3.3312	3.3486	2.3179	0.9936	1.2775	1.2267	Pfmc-2TM Maurer's cleft two transmembrane protein
PF3D7_1425000	27.1019	1.16412	0.385204	3.02209	0.00251032	0.0162954	10.1178	10.4762	15.4779	7.6923	3.9564	6.0338	Plasmodium RNA of unknown function RUF4
PF3D7_0211100	19.4213	1.23807	0.433427	2.85646	0.00428388	0.0243119	0.593	0.3407	0.4298	0.2516	0.1213	0.2569	conserved Plasmodium protein, unknown function
PF3D7_1479200	27.4774	1.28475	0.451541	2.84526	0.00443755	0.025016	1.4579	2.2775	2.826	1.2921	0.3461	1.4077	Plasmodium exported protein (PHISTa), unknown function
PF3D7_0223300	17.932	1.26849	0.454545	2.79068	0.00525979	0.0281156	0.6905	0.8006	0.9504	0.4346	0.2395	0.4396	erythrocyte membrane protein 1 (PfEMP1), exon 2
PF3D7_1349400	25.8887	1.25216	0.453353	2.762	0.00574492	0.0299855	1.2054	1.3777	2.5798	1.5134	0.4006	0.5819	cytidine and deoxycytidylate deaminase, putative
PF3D7_0726050	27.7136	1.05541	0.382522	2.75907	0.00579657	0.0301767	5.7435	6.6677	7.8311	4.1919	2.4705	3.996	conserved Plasmodium protein, unknown function
PF3D7_1253800	26.2778	1.21424	0.440623	2.75574	0.00585602	0.0303138	1.6426	2.7697	1.7973	1.6984	0.4227	1.0147	Plasmodium exported protein (PHISTa), unknown function
PF3D7_0731000	23.9545	1.03703	0.392979	2.63888	0.00831795	0.039716	1.0446	0.7429	1.2467	0.69	0.4244	0.4903	non-coding RNA
PF3D7_1351100	29.3481	1.02732	0.392268	2.61892	0.00882086	0.0412684	1.7788	2.0874	1.6593	1.0575	0.8277	1.0519	conserved protein, unknown function

## Sheet: Down-reg-KO
Supplemetary Data S1C: Summary of all downregulated DEGs
Gene ID	KO1	KO2	KO3	WT1	WT2	WT3	Annotation	id+Annotation	Log_KO1	Log_KO2	Log_KO3	Log_WT1	Log_WT2	Log_WT3
PF3D7_1200600	3.9239	3.1668	3.1311	42.6694	19.4479	31.8094	erythrocyte membrane protein 1, PfEMP1	PF3D7_1200600/erythrocyte membrane protein 1, PfEMP1		0.500621	0.495697	1.63012	1.28887	1.50256
PF3D7_0100100	0.047	0.0358	0.076	7.6081	3.9488	4.958	erythrocyte membrane protein 1, PfEMP1	PF3D7_0100100/erythrocyte membrane protein 1, PfEMP1	0	0	0	0.881276	0.596465	0.695307
PF3D7_1041300	0.8002	0.4485	0.5904	14.4508	4.9496	7.799	erythrocyte membrane protein 1, PfEMP1	PF3D7_1041300/erythrocyte membrane protein 1, PfEMP1	0	0	0	1.15989	0.69457	0.892039
PF3D7_0424900	2.0994	1.7597	2.0346	29.2009	10.2342	18.7496	Plasmodium exported protein (PHISTa), unknown function	PF3D7_0424900/Plasmodium exported protein (PHISTa), unknown function	0.322095	0.245439	0.308479	1.4654	1.01005	1.27299
PF3D7_0632800	0.7582	0.5508	0.4139	6.9069	2.9719	4.5353	erythrocyte membrane protein 1, PfEMP1	PF3D7_0632800/erythrocyte membrane protein 1, PfEMP1	0	0	0	0.839283	0.473034	0.656606
PF3D7_1200610	3.8388	1.8201	3.6975	50.4242	25.708	38.918	VAR2CSA uORF	PF3D7_1200610/VAR2CSA uORF	0.584195	0.260095	0.567908	1.70264	1.41007	1.59015
PF3D7_0223500	1.438	1.115	1.1818	9.0297	3.4506	5.286	erythrocyte membrane protein 1, PfEMP1	PF3D7_0223500/erythrocyte membrane protein 1, PfEMP1	0.157759	0.0472749	0.072544	0.955673	0.537895	0.723127
PF3D7_0603600	0.0272	0.0726	0.0615	2.2432	0.7053	1.0955	AT-rich interactive domain-containing protein, putative	PF3D7_0603600/AT-rich interactive domain-containing protein, putative	0	0	0	0.350868	0	0.0396124
PF3D7_0300100	2.3965	1.7286	2.0554	11.4956	4.8608	7.0096	erythrocyte membrane protein 1, PfEMP1	PF3D7_0300100/erythrocyte membrane protein 1, PfEMP1	0.379577	0.237695	0.312896	1.06053	0.686708	0.845693
PF3D7_0833500	1.8853	1.676	1.8823	10.4381	5.022	6.6121	erythrocyte membrane protein 1, PfEMP1	PF3D7_0833500/erythrocyte membrane protein 1, PfEMP1	0.27538	0.224274	0.274689	1.01862	0.700877	0.820339
PF3D7_0900100	0.9311	0.6855	0.7636	4.3187	1.822	2.8141	erythrocyte membrane protein 1, PfEMP1	PF3D7_0900100/erythrocyte membrane protein 1, PfEMP1	0	0	0	0.635353	0.260548	0.44934
PF3D7_1100100	2.6834	2.2094	2.155	13.1188	4.7569	7.6885	erythrocyte membrane protein 1, PfEMP1	PF3D7_1100100/erythrocyte membrane protein 1, PfEMP1	0.428685	0.344274	0.333447	1.11789	0.677324	0.885842
PF3D7_1255200	1.2643	1.15	1.4295	6.4675	2.5391	3.9427	erythrocyte membrane protein 1, PfEMP1	PF3D7_1255200/erythrocyte membrane protein 1, PfEMP1	0.10185	0.0606978	0.155184	0.810736	0.40468	0.595794
PF3D7_1300100	1.0411	0.8311	0.9277	3.9707	1.8424	2.7648	erythrocyte membrane protein 1, PfEMP1	PF3D7_1300100/erythrocyte membrane protein 1, PfEMP1	0.0174924	0	0	0.598867	0.265384	0.441664
PF3D7_0321500	3.6821	2.3027	2.9969	15.1631	5.7395	8.4205	peptidase, putative	PF3D7_0321500/peptidase, putative	0.566096	0.362237	0.476672	1.18079	0.758874	0.925338
PF3D7_1219300	3.2906	1.9108	2.0636	12.2417	5.6468	7.3828	erythrocyte membrane protein 1, PfEMP1	PF3D7_1219300/erythrocyte membrane protein 1, PfEMP1	0.517275	0.281215	0.314626	1.08784	0.751802	0.868221
PF3D7_1240400	6.8768	4.2908	4.7872	23.5001	9.7398	13.9679	erythrocyte membrane protein 1, PfEMP1	PF3D7_1240400/erythrocyte membrane protein 1, PfEMP1	0.837386	0.632538	0.680082	1.37107	0.98855	1.14513
PF3D7_0424800	1.7078	1.2325	1.7038	10.6989	4.0737	5.8844	Plasmodium exported protein (PHISTb), unknown function	PF3D7_0424800/Plasmodium exported protein (PHISTb), unknown function	0.232437	0.0907869	0.231419	1.02934	0.609989	0.769702
PF3D7_0100400	0.1205	0.0857	0.0454	3.531	1.6024	2.3533	rifin	PF3D7_0100400/rifin	0	0	0	0.547898	0.204771	0.371677
PF3D7_0115700	0.9208	0.6112	0.7018	3.7732	1.3149	2.159	erythrocyte membrane protein 1, PfEMP1	PF3D7_0115700/erythrocyte membrane protein 1, PfEMP1	0	0	0	0.57671	0.118893	0.334253
PF3D7_0500100	1.5026	1.1098	1.2301	5.0407	2.2418	3.0789	erythrocyte membrane protein 1, PfEMP1	PF3D7_0500100/erythrocyte membrane protein 1, PfEMP1	0.176843	0.0452447	0.0899404	0.702491	0.350597	0.488396
PF3D7_0700100	0.7898	0.6459	0.4763	3.4094	1.4438	2.0536	erythrocyte membrane protein 1, PfEMP1	PF3D7_0700100/erythrocyte membrane protein 1, PfEMP1	0	0	0	0.532678	0.159507	0.312516
PF3D7_0400100	1.4947	1.0529	1.4191	5.2086	2.7154	3.1617	erythrocyte membrane protein 1, PfEMP1	PF3D7_0400100/erythrocyte membrane protein 1, PfEMP1	0.174554	0.0223871	0.152013	0.716721	0.433834	0.499921
PF3D7_0507200	8.7523	7.0204	8.0172	26.3242	14.3171	19.2687	subtilisin-like protease 3	PF3D7_0507200/subtilisin-like protease 3	0.942122	0.846362	0.904023	1.42036	1.15586	1.28485
PF3D7_1018400	21.5407	10.8455	13.9421	77.1213	28.3712	45.1272	conserved Plasmodium protein, unknown function	PF3D7_1018400/conserved Plasmodium protein, unknown function	1.33326	1.03525	1.14433	1.88717	1.45288	1.65444
PF3D7_0207600	15.4671	13.48	14.995	67.1749	19.8704	37.2794	serine repeat antigen 5	PF3D7_0207600/serine repeat antigen 5	1.18941	1.12969	1.17595	1.82721	1.29821	1.57147
PF3D7_0712800	3.4426	2.3615	2.5336	10.3698	4.1437	6.3714	erythrocyte membrane protein 1, PfEMP1	PF3D7_0712800/erythrocyte membrane protein 1, PfEMP1	0.536887	0.373188	0.403738	1.01577	0.617388	0.804235
PF3D7_0302500	9.6258	7.8317	10.0339	47.9873	12.6029	25.9745	cytoadherence linked asexual protein 3.1	PF3D7_0302500/cytoadherence linked asexual protein 3.1	0.983437	0.893856	1.00147	1.68113	1.10047	1.41455
PF3D7_0604400	6.0755	1.7781	3.1004	68.4334	10.5793	18.7141	conserved protein, unknown function	PF3D7_0604400/conserved protein, unknown function	0.783582	0.249956	0.491418	1.83527	1.02446	1.27217
PF3D7_0800100	3.1652	2.8151	2.8647	9.7458	4.2736	6.459	erythrocyte membrane protein 1, PfEMP1	PF3D7_0800100/erythrocyte membrane protein 1, PfEMP1	0.500401	0.449494	0.457079	0.988817	0.630794	0.810165
PF3D7_0930300	31.6941	23.8275	32.2158	141.6	37.5511	71.2914	merozoite surface protein 1	PF3D7_0930300/merozoite surface protein 1	1.50098	1.37708	1.50807	2.15106	1.57462	1.85304
PF3D7_1000100	1.0804	0.8182	0.8219	3.034	1.7024	2.2386	erythrocyte membrane protein 1, PfEMP1	PF3D7_1000100/erythrocyte membrane protein 1, PfEMP1	0.0335846	0	0	0.482016	0.231062	0.349976
PF3D7_0925100	8.6537	3.5668	6.0598	88.2055	10.8515	26.3081	conserved Plasmodium protein, unknown function	PF3D7_0925100/conserved Plasmodium protein, unknown function	0.937202	0.552279	0.782458	1.9455	1.03549	1.42009
PF3D7_1478900	2.8878	2.4645	3.3523	9.8999	3.9588	6.3179	non-coding RNA	PF3D7_1478900/non-coding RNA	0.460567	0.391729	0.525343	0.995631	0.597564	0.800573
PF3D7_0733000	1.1543	1.2819	1.178	4.4618	1.8809	2.8805	erythrocyte membrane protein 1, PfEMP1	PF3D7_0733000/erythrocyte membrane protein 1, PfEMP1	0.0623187	0.107854	0.0711453	0.64951	0.274366	0.459468
PF3D7_0618900	1.2678	0.4756	0.8506	12.3449	1.7781	3.4839	phosphatidylinositol N-acetylglucosaminyltransferase subunit GPI1	PF3D7_0618900/phosphatidylinositol N-acetylglucosaminyltransferase subunit GPI1	0.103051	0	0	1.09149	0.249956	0.542066
PF3D7_0608800	79.8394	56.1384	64.8468	271.418	89.2037	133.142	ornithine aminotransferase	PF3D7_0608800/ornithine aminotransferase	1.90222	1.74926	1.81189	2.43364	1.95038	2.12432
PF3D7_0929400	16.1931	11.3528	15.7384	74.6733	18.1876	35.9211	high molecular weight rhoptry protein 2	PF3D7_0929400/high molecular weight rhoptry protein 2	1.20933	1.0551	1.19696	1.87317	1.25978	1.55535
PF3D7_0905400	19.7028	15.4372	21.4634	91.1196	23.2548	46.0254	high molecular weight rhoptry protein 3	PF3D7_0905400/high molecular weight rhoptry protein 3	1.29453	1.18857	1.3317	1.95961	1.36651	1.663
PF3D7_0304100	29.8089	14.1872	18.5578	285.41	33.2491	79.8711	inner membrane complex protein 1e, putative	PF3D7_0304100/inner membrane complex protein 1e, putative	1.47435	1.1519	1.26853	2.45547	1.52178	1.90239
PF3D7_0805300	3.5948	1.3509	2.0015	36.9717	3.9103	10.1232	conserved Plasmodium protein, unknown function	PF3D7_0805300/conserved Plasmodium protein, unknown function	0.555675	0.130623	0.301356	1.56787	0.59221	1.00532
PF3D7_1454900	54.3765	18.436	24.3942	438.296	63.9529	123.124	conserved protein, unknown function	PF3D7_1454900/conserved protein, unknown function	1.73541	1.26567	1.38729	2.64177	1.80586	2.09034
PF3D7_0909500	24.1646	8.9891	8.8583	184.764	28.9331	53.4203	subpellicular microtubule protein 1, putative	PF3D7_0909500/subpellicular microtubule protein 1, putative	1.38318	0.953716	0.94735	2.26662	1.46139	1.72771
PF3D7_1372100	0.842	0.49	0.4039	5.9624	1.2212	2.2131	Plasmodium exported protein (PHISTb), unknown function	PF3D7_1372100/Plasmodium exported protein (PHISTb), unknown function	0	0	0	0.775421	0.0867868	0.345001
PF3D7_1213500	7.878	3.5669	4.4538	53.3969	8.7689	17.2324	integral membrane protein GPR180, putative	PF3D7_1213500/integral membrane protein GPR180, putative	0.896416	0.552291	0.648731	1.72752	0.942945	1.23635
PF3D7_1234900	8.6744	2.9888	5.9702	70.0816	9.8136	22.8804	CHCH domain-containing protein, putative	PF3D7_1234900/CHCH domain-containing protein, putative	0.938239	0.475497	0.775989	1.8456	0.991828	1.35946
PF3D7_1465700	2.2924	1.3769	1.7643	17.5282	3.0478	5.1211	plasmepsin VIII, putative	PF3D7_1465700/plasmepsin VIII, putative	0.36029	0.138902	0.246572	1.24374	0.483986	0.709363
PF3D7_0100200	0.0417	0	0	1.7699	1.6652	1.5519	rifin	PF3D7_0100200/rifin	0	0	0	0.247949	0.221466	0.190864
PF3D7_1252100	6.766	4.5642	6.0009	25.418	6.6059	14.1793	rhoptry neck protein 3	PF3D7_1252100/rhoptry neck protein 3	0.830332	0.659365	0.778216	1.40514	0.819932	1.15165
PF3D7_1476700	4.5786	2.9307	3.7602	32.7905	6.0233	10.5323	lysophospholipase, putative	PF3D7_1476700/lysophospholipase, putative	0.660733	0.466971	0.575211	1.51575	0.779834	1.02252
PF3D7_1031000	156.371	44.3339	66.1923	1020.84	180.636	316.052	ookinete surface protein P25	PF3D7_1031000/ookinete surface protein P25	2.19416	1.64674	1.82081	3.00896	2.2568	2.49976
PF3D7_1116000	17.4516	10.6959	15.1008	52.9905	18.2056	27.7295	rhoptry neck protein 4	PF3D7_1116000/rhoptry neck protein 4	1.24184	1.02922	1.179	1.7242	1.2602	1.44294
PF3D7_1350800	1.7959	0.6632	1.484	23.9976	2.3877	6.6916	conserved Plasmodium protein, unknown function	PF3D7_1350800/conserved Plasmodium protein, unknown function	0.254282	0	0.171434	1.38017	0.37798	0.82553
PF3D7_0206800	60.1839	40.6692	48.829	204.52	71.0419	91.3067	merozoite surface protein 2	PF3D7_0206800/merozoite surface protein 2	1.77948	1.60927	1.68868	2.31074	1.85151	1.9605
PF3D7_0610400	792.051	508.17	657.455	3984.31	820.912	1668.53	histone H3	PF3D7_0610400/histone H3	2.89875	2.70601	2.81787	3.60035	2.9143	3.22233
PF3D7_0617800	957.238	547.676	679.839	4100.83	978.292	1716.11	histone H2A	PF3D7_0617800/histone H2A	2.98102	2.73852	2.83241	3.61287	2.99047	3.23454
PF3D7_1362900	3.0866	1.023	1.3892	27.887	2.9749	7.899	conserved Plasmodium protein, unknown function	PF3D7_1362900/conserved Plasmodium protein, unknown function	0.48948	0.00987563	0.142765	1.4454	0.473472	0.897572
PF3D7_1109100	3.072	1.3943	2.1599	31.6015	3.0595	8.8712	conserved Plasmodium protein, unknown function	PF3D7_1109100/conserved Plasmodium protein, unknown function	0.487421	0.144356	0.334434	1.49971	0.48565	0.947982
PF3D7_1026100	3.0153	0.8551	1.2516	20.9562	3.5015	6.7072	conserved Plasmodium protein, unknown function	PF3D7_1026100/conserved Plasmodium protein, unknown function	0.479331	0	0.0974656	1.32131	0.544254	0.826541
PF3D7_0816800	8.7534	3.0836	3.7	55.5455	9.6438	16.8331	meiotic recombination protein DMC1, putative	PF3D7_0816800/meiotic recombination protein DMC1, putative	0.942177	0.489058	0.568202	1.74465	0.984248	1.22616
PF3D7_0817700	2.356	1.6803	1.9998	8.502	2.3692	4.3981	rhoptry neck protein 5	PF3D7_0817700/rhoptry neck protein 5	0.372175	0.225387	0.300987	0.929521	0.374602	0.643265
PF3D7_0632700	0.6017	0.5216	0.2977	2.372	2.15	2.3723	rifin	PF3D7_0632700/rifin	0	0	0	0.375115	0.332438	0.37517
PF3D7_1410400	23.1191	15.8068	23.1841	108.122	24.0162	52.0355	rhoptry-associated protein 1	PF3D7_1410400/rhoptry-associated protein 1	1.36397	1.19884	1.36519	2.03391	1.3805	1.7163
PF3D7_0922300	3.969	1.7353	2.0354	25.5198	4.1811	7.8667	conserved protein, unknown function	PF3D7_0922300/conserved protein, unknown function	0.598681	0.239375	0.30865	1.40688	0.621291	0.895793
PF3D7_0601600	4.5775	2.5367	3.3609	30.9795	5.3745	9.9777	tetratricopeptide repeat protein, putative	PF3D7_0601600/tetratricopeptide repeat protein, putative	0.660628	0.404269	0.526456	1.49107	0.730338	0.99903
PF3D7_1438400	1.7577	1.1125	1.3645	5.6558	1.683	3.0882	metacaspase-2	PF3D7_1438400/metacaspase-2	0.244945	0.0463	0.134974	0.752494	0.226084	0.489705
PF3D7_0717600	5.0347	2.2981	3.0064	41.5062	4.5825	12.3965	conserved Plasmodium protein, unknown function	PF3D7_0717600/conserved Plasmodium protein, unknown function	0.701974	0.361369	0.478047	1.61811	0.661102	1.0933
PF3D7_1338800	8.29	4.3018	5.3018	59.0709	8.4035	17.3666	CPW-WPC family protein	PF3D7_1338800/CPW-WPC family protein	0.918555	0.63365	0.724423	1.77137	0.92446	1.23971
PF3D7_1143200	0.971	0.7892	0.8888	5.2589	2.0901	2.4479	DnaJ protein, putative	PF3D7_1143200/DnaJ protein, putative	0	0	0	0.720895	0.320167	0.388794
PF3D7_1006000	9.4415	4.0702	4.314	66.8646	9.2425	19.413	IMP1-like protein, putative	PF3D7_1006000/IMP1-like protein, putative	0.975041	0.609616	0.63488	1.8252	0.965789	1.28809
PF3D7_1145200	16.4521	8.297	10.8227	97.2098	15.955	32.4126	serine/threonine protein kinase, putative	PF3D7_1145200/serine/threonine protein kinase, putative	1.21622	0.918921	1.03434	1.98771	1.2029	1.51071
PF3D7_1131100	2.7554	1.6226	1.7447	15.4531	2.9014	5.5124	serpentine receptor 1, putative	PF3D7_1131100/serpentine receptor 1, putative	0.440185	0.210211	0.241721	1.18902	0.462608	0.741341
PF3D7_0525300	4.6016	2.1147	3.442	36.307	5.2709	9.5296	conserved protein, unknown function	PF3D7_0525300/conserved protein, unknown function	0.662909	0.325249	0.536811	1.55999	0.721885	0.979075
PF3D7_1230100	23.9186	8.5632	14.2205	169.052	22.8564	49.6027	thioredoxin-like associated protein 1, putative	PF3D7_1230100/thioredoxin-like associated protein 1, putative	1.37874	0.932636	1.15291	2.22802	1.35901	1.69551
PF3D7_1019100	4.6435	2.5476	2.9702	29.8865	4.6449	9.2557	conserved Plasmodium protein, unknown function	PF3D7_1019100/conserved Plasmodium protein, unknown function	0.666845	0.406131	0.472786	1.47548	0.666976	0.966409
PF3D7_1228600	18.9419	13.6508	19.0839	67.6717	18.9334	36.0093	merozoite surface protein 9	PF3D7_1228600/merozoite surface protein 9	1.27742	1.13516	1.28067	1.83041	1.27723	1.55641
PF3D7_1335100	10.2272	6.9805	11.6187	45.8568	12.3728	20.9659	merozoite surface protein 7	PF3D7_1335100/merozoite surface protein 7	1.00976	0.843887	1.06516	1.6614	1.09247	1.32151
PF3D7_1221400	23.8861	7.4885	11.2441	177.755	21.5602	50.5911	inner membrane complex protein 1h, putative	PF3D7_1221400/inner membrane complex protein 1h, putative	1.37815	0.874395	1.05092	2.24982	1.33365	1.70407
PF3D7_0817900	120.966	32.944	50.7363	547.756	141.545	195.263	high mobility group protein B2	PF3D7_0817900/high mobility group protein B2	2.08266	1.51778	1.70532	2.73859	2.1509	2.29062
PF3D7_1428600	0.6945	0.3567	0.3199	7.1008	0.7865	1.8543	peptide chain release factor 1	PF3D7_1428600/peptide chain release factor 1	0	0	0	0.851307	0	0.26818
PF3D7_1201600	4.7556	2.4582	3.0489	31.7337	4.6931	10.3825	NIMA related kinase 3	PF3D7_1201600/NIMA related kinase 3	0.677205	0.390617	0.484143	1.50152	0.67146	1.0163
PF3D7_1105100	965.419	623.003	793.398	4707.18	928.295	1889.79	histone H2B	PF3D7_1105100/histone H2B	2.98472	2.79449	2.89949	3.67276	2.96769	3.27641
PF3D7_1422200	7.1636	4.5503	5.874	48.513	7.5612	15.8924	conserved Plasmodium protein, unknown function	PF3D7_1422200/conserved Plasmodium protein, unknown function	0.855131	0.65804	0.768934	1.68586	0.878591	1.20119
PF3D7_1463900	2.4177	1.7404	2.3225	8.5868	2.5741	4.1626	rhoptry neck protein 11, putative	PF3D7_1463900/rhoptry neck protein 11, putative	0.383402	0.240649	0.365956	0.933831	0.410625	0.619365
PF3D7_1351600	36.2981	11.5298	15.4485	232.708	33.5734	65.2366	glycerol kinase	PF3D7_1351600/glycerol kinase	1.55988	1.06182	1.18889	2.36681	1.526	1.81449
PF3D7_0703200	2.2254	1.4292	2.2909	9.9024	2.5907	4.0782	conserved Plasmodium protein, unknown function	PF3D7_0703200/conserved Plasmodium protein, unknown function	0.347408	0.155093	0.360006	0.99574	0.413417	0.610469
PF3D7_1344400	3.1621	1.4457	2.2788	22.9945	3.0029	7.3196	conserved Plasmodium protein, unknown function	PF3D7_1344400/conserved Plasmodium protein, unknown function	0.499976	0.160078	0.357706	1.36162	0.477541	0.864487
PF3D7_0517800	11.0686	5.2842	5.1858	67.972	11.8702	18.1855	doublecortin domain-containing protein, putative	PF3D7_0517800/doublecortin domain-containing protein, putative	1.04409	0.722979	0.714816	1.83233	1.07446	1.25973
PF3D7_1322900	6.842	2.7662	3.5478	34.3585	6.6341	11.2171	conserved protein, unknown function	PF3D7_1322900/conserved protein, unknown function	0.835183	0.441884	0.549959	1.53603	0.821782	1.04988
PF3D7_1466000	1.8456	0.8401	1.0851	12.2385	1.9957	3.3818	conserved protein, unknown function	PF3D7_1466000/conserved protein, unknown function	0.266138	0	0.0354698	1.08773	0.300095	0.529148
PF3D7_1315300	7.0116	3.2521	4.9981	50.181	6.6065	14.354	conserved protein, unknown function	PF3D7_1315300/conserved protein, unknown function	0.845817	0.512164	0.698805	1.70054	0.819971	1.15697
PF3D7_1143100	10.0668	5.3186	6.2141	59.8039	8.9321	19.1469	AP2 domain transcription factor AP2-O, putative	PF3D7_1143100/AP2 domain transcription factor AP2-O, putative	1.00289	0.725797	0.793378	1.77673	0.950954	1.2821
PF3D7_0621400	29.3509	8.3752	13.0543	179.648	27.3908	49.4775	Pf77 protein	PF3D7_0621400/Pf77 protein	1.46762	0.922995	1.11575	2.25442	1.4376	1.69441
PF3D7_1243900	2.2167	1.5465	1.8473	9.2396	2.3251	3.6807	double C2-like domain-containing protein	PF3D7_1243900/double C2-like domain-containing protein	0.345707	0.18935	0.266537	0.965653	0.366442	0.56593
PF3D7_0723300	12.859	5.4541	7.226	63.6562	12.3073	20.2877	conserved protein, unknown function	PF3D7_0723300/conserved protein, unknown function	1.10921	0.736723	0.858898	1.80384	1.09016	1.30723
PF3D7_1356800	3.1845	1.9439	2.8949	15.5041	3.1684	5.8725	serine/threonine protein kinase ARK3, putative	PF3D7_1356800/serine/threonine protein kinase ARK3, putative	0.503041	0.288674	0.461634	1.19045	0.50084	0.768823
PF3D7_1247800	7.0836	3.9002	5.1077	39.0019	6.8471	12.4935	dipeptidyl aminopeptidase 2	PF3D7_1247800/dipeptidyl aminopeptidase 2	0.850254	0.591087	0.708225	1.59109	0.835507	1.09668
PF3D7_0819600	16.8979	9.3622	11.3406	99.6469	16.2336	30.2711	ubiquitin-like protein, putative	PF3D7_0819600/ubiquitin-like protein, putative	1.22783	0.971378	1.05464	1.99846	1.21041	1.48103
PF3D7_1103500	6.8369	1.8398	2.9947	46.5069	5.9575	12.35	CPW-WPC family protein	PF3D7_1103500/CPW-WPC family protein	0.834859	0.264771	0.476353	1.66752	0.775064	1.09167
PF3D7_1367500	7.7179	2.9858	5.0346	47.1355	7.1603	14.4738	NADH-cytochrome b5 reductase, putative	PF3D7_1367500/NADH-cytochrome b5 reductase, putative	0.887499	0.475061	0.701965	1.67335	0.854931	1.16058
PF3D7_0527600	1.9406	1.1645	1.7633	9.37	1.9351	3.9622	conserved Plasmodium protein, unknown function	PF3D7_0527600/conserved Plasmodium protein, unknown function	0.287936	0.0661395	0.246326	0.97174	0.286703	0.597936
PF3D7_0710200	2.4441	1.0754	1.7297	12.3021	2.213	4.4234	conserved Plasmodium protein, unknown function	PF3D7_0710200/conserved Plasmodium protein, unknown function	0.388119	0.03157	0.237971	1.08998	0.344981	0.645756
PF3D7_0611600	7.8624	4.3616	5.3636	47.7475	7.1431	15.1152	basal complex transmembrane protein 1	PF3D7_0611600/basal complex transmembrane protein 1	0.895555	0.639646	0.729456	1.67895	0.853887	1.17941
PF3D7_0914400	2.3502	0.9329	1.2669	14.0997	2.2163	4.3096	protein KIC3	PF3D7_0914400/protein KIC3	0.371105	0	0.102742	1.14921	0.345629	0.634437
PF3D7_1127600	4.0709	1.324	2.2454	22.3808	4.0593	6.6268	CRAL/TRIO domain-containing protein, putative	PF3D7_1127600/CRAL/TRIO domain-containing protein, putative	0.60969	0.121888	0.351294	1.34988	0.608451	0.821304
PF3D7_0722800	18.1205	6.9666	11.4085	121.419	16.8562	31.1476	conserved protein, unknown function	PF3D7_0722800/conserved protein, unknown function	1.25817	0.843021	1.05723	2.08429	1.22676	1.49342
PF3D7_0721100	10.6547	9.3606	9.6063	38.0904	11.1103	20.3954	conserved protein, unknown function	PF3D7_0721100/conserved protein, unknown function	1.02754	0.971304	0.982556	1.58082	1.04573	1.30953
PF3D7_0630200	4.539	1.3908	2.6753	39.5427	3.5951	10.2258	secreted ookinete protein, putative	PF3D7_0630200/secreted ookinete protein, putative	0.65696	0.143265	0.427372	1.59707	0.555711	1.0097
PF3D7_1322000	1.8779	1.246	1.4242	6.0619	2.04	3.1214	nucleoside-diphosphatase, putative	PF3D7_1322000/nucleoside-diphosphatase, putative	0.273672	0.095518	0.153571	0.782609	0.30963	0.494349
PF3D7_0628100	6.6651	4.0443	5.5073	28.4473	5.9068	11.8866	HECT domain-containing protein 1, putative	PF3D7_0628100/HECT domain-containing protein 1, putative	0.823807	0.606843	0.740939	1.45404	0.771352	1.07506
PF3D7_1202100	5.5807	1.9675	3.3311	32.3434	4.7129	10.4413	SRAP domain-containing protein, putative	PF3D7_1202100/SRAP domain-containing protein, putative	0.746689	0.293915	0.522588	1.50979	0.673288	1.01875
PF3D7_0418800	7.2257	1.4941	3.5271	48.7105	6.475	13.446	MOLO1 domain-containing protein, putative	PF3D7_0418800/MOLO1 domain-containing protein, putative	0.85888	0.17438	0.547418	1.68762	0.81124	1.12859
PF3D7_1207700	9.5867	2.4555	4.9369	62.3695	8.2973	17.0002	41-3 protein	PF3D7_1207700/41-3 protein	0.981669	0.39014	0.693454	1.79497	0.918937	1.23045
PF3D7_1327100	2.8455	0.9997	1.4835	15.3449	2.4919	4.8751	conserved protein, unknown function	PF3D7_1327100/conserved protein, unknown function	0.454159	0	0.171288	1.18596	0.396531	0.687984
PF3D7_1409400	9.2327	5.0326	7.2771	50.0315	8.4671	17.1185	conserved protein, unknown function	PF3D7_1409400/conserved protein, unknown function	0.965329	0.701792	0.861958	1.69924	0.927735	1.23347
PF3D7_1105000	413.905	256.566	342.793	2064.18	355.957	809.406	histone H4	PF3D7_1105000/histone H4	2.6169	2.4092	2.53503	3.31475	2.5514	2.90817
PF3D7_0927600	11.5536	5.9304	7.8208	64.1013	9.5366	21.6716	RNA-binding protein, putative	PF3D7_0927600/RNA-binding protein, putative	1.06272	0.773084	0.893251	1.80687	0.979394	1.33589
PF3D7_0607700	9.4139	3.8346	5.5148	60.427	6.9377	18.6812	conserved Plasmodium protein, unknown function	PF3D7_0607700/conserved Plasmodium protein, unknown function	0.97377	0.58372	0.74153	1.78123	0.841216	1.2714
PF3D7_1200500	2.428	1.7964	1.7269	5.8714	3.3322	5.4701	rifin	PF3D7_1200500/rifin	0.385249	0.254403	0.237267	0.768742	0.522731	0.737995
PF3D7_1210200	26.2143	9.0551	14.1072	179.46	19.8509	48.4789	zinc finger protein, putative	PF3D7_1210200/zinc finger protein, putative	1.41854	0.956893	1.14944	2.25397	1.29778	1.68555
PF3D7_1140600	1.393	0.5485	0.8034	7.9844	1.1186	2.6538	conserved Plasmodium protein, unknown function	PF3D7_1140600/conserved Plasmodium protein, unknown function	0.143951	0	0	0.902242	0.0486748	0.423868
PF3D7_0724900	10.8679	4.7181	6.1899	64.2162	8.581	19.4618	kinesin-20, putative	PF3D7_0724900/kinesin-20, putative	1.03615	0.673767	0.791684	1.80764	0.933538	1.28918
PF3D7_0506900	20.384	9.8669	12.1586	88.4841	17.5499	31.7362	rhomboid protease ROM4	PF3D7_0506900/rhomboid protease ROM4	1.30929	0.994181	1.08488	1.94687	1.24427	1.50155
PF3D7_0216000	10.546	3.5983	5.5615	65.8584	8.004	19.1803	DEAD/DEAH box helicase, putative	PF3D7_0216000/DEAD/DEAH box helicase, putative	1.02309	0.556097	0.745192	1.81861	0.903307	1.28286
PF3D7_1031200	13.4155	8.9759	8.1922	50.4584	12.2429	21.8515	MORN repeat-containing protein 1	PF3D7_1031200/MORN repeat-containing protein 1	1.12761	0.953078	0.913401	1.70293	1.08788	1.33948
PF3D7_0804700	6.9902	2.2763	3.6189	42.1833	5.2539	12.758	conserved Plasmodium protein, unknown function	PF3D7_0804700/conserved Plasmodium protein, unknown function	0.84449	0.357229	0.558577	1.62514	0.720482	1.10578
PF3D7_0916000	8.0595	3.8715	5.7991	46.2709	6.7274	14.7526	major facilitator superfamily domain-containing protein, putative	PF3D7_0916000/major facilitator superfamily domain-containing protein, putative	0.906308	0.587879	0.763361	1.66531	0.827847	1.16887
PF3D7_1454800	21.0942	6.7289	14.3808	119.746	19.2466	36.5739	conserved Plasmodium protein, unknown function	PF3D7_1454800/conserved Plasmodium protein, unknown function	1.32416	0.827944	1.15778	2.07826	1.28435	1.56317
PF3D7_1414000	1.1993	0.742	0.7322	5.8032	1.3074	2.0804	26S proteasome regulatory subunit RPN13, putative	PF3D7_1414000/26S proteasome regulatory subunit RPN13, putative	0.0789278	0	0	0.763668	0.116408	0.318147
PF3D7_1144800	7.6375	2.2372	3.9227	49.4433	6.0237	13.2986	conserved Plasmodium protein, unknown function	PF3D7_1144800/conserved Plasmodium protein, unknown function	0.882951	0.349705	0.593585	1.69411	0.779863	1.12381
PF3D7_1356000	3.6343	1.7434	2.358	24.1225	2.8699	6.8962	conserved Plasmodium protein, unknown function	PF3D7_1356000/conserved Plasmodium protein, unknown function	0.560421	0.241397	0.372544	1.38242	0.457867	0.83861
PF3D7_1421800	9.9984	5.2842	7.0009	56.0058	9.2685	16.4289	conserved Plasmodium protein, unknown function	PF3D7_1421800/conserved Plasmodium protein, unknown function	0.999931	0.722979	0.845154	1.74823	0.967009	1.21561
PF3D7_1470500	2.3455	1.4486	1.5703	18.5878	1.8259	5.2841	cGMP-specific 3',5'-cyclic phosphodiesterase delta	PF3D7_1470500/cGMP-specific 3',5'-cyclic phosphodiesterase delta	0.370235	0.160948	0.195983	1.26923	0.261477	0.722971
PF3D7_0929600	5.6815	2.7058	3.2694	31.6806	4.7211	10.1141	G2 protein, putative	PF3D7_0929600/G2 protein, putative	0.754463	0.432296	0.514468	1.50079	0.674043	1.00493
PF3D7_0321400	2.4229	1.8578	2.9964	13.1525	2.9697	5.4159	pseudo protein kinase 1, putative	PF3D7_0321400/pseudo protein kinase 1, putative	0.384335	0.268999	0.4766	1.11901	0.472713	0.733671
PF3D7_1449200	13.3928	11.3168	13.6439	51.0038	13.9275	26.737	conserved Plasmodium protein, unknown function	PF3D7_1449200/conserved Plasmodium protein, unknown function	1.12687	1.05372	1.13494	1.7076	1.14387	1.42711
PF3D7_0630000	2.3554	0.48	1.197	11.4932	1.8649	5.0978	CPW-WPC family protein	PF3D7_0630000/CPW-WPC family protein	0.372065	0	0.0780942	1.06044	0.270656	0.707383
PF3D7_0530900	3.3855	2.2445	2.8331	14.7339	3.1025	5.645	formin 1	PF3D7_0530900/formin 1	0.529623	0.35112	0.452262	1.16832	0.491712	0.751664
PF3D7_1131500	49.6575	13.4561	20.3422	299.693	38.4826	78.3707	conserved Plasmodium protein, unknown function	PF3D7_1131500/conserved Plasmodium protein, unknown function	1.69598	1.12892	1.3084	2.47668	1.58526	1.89415
PF3D7_1356100	6.5063	2.6406	3.5784	31.5529	5.1714	10.5753	conserved Plasmodium protein, unknown function	PF3D7_1356100/conserved Plasmodium protein, unknown function	0.813334	0.421703	0.553689	1.49904	0.713608	1.02429
PF3D7_1471600	14.43	4.8433	7.0462	88.5344	10.5344	24.5446	conserved Plasmodium protein, unknown function	PF3D7_1471600/conserved Plasmodium protein, unknown function	1.15927	0.685141	0.847955	1.94711	1.02261	1.38996
PF3D7_0912200	9.3575	5.1717	7.2236	31.0856	8.9435	13.2499	conserved protein, unknown function	PF3D7_0912200/conserved protein, unknown function	0.97116	0.713633	0.858754	1.49256	0.951508	1.12221
PF3D7_0200100	0.957	0.7634	0.6921	2.1305	1.1806	2.1753	erythrocyte membrane protein 1, PfEMP1	PF3D7_0200100/erythrocyte membrane protein 1, PfEMP1	0	0	0	0.328482	0.0721028	0.337519
PF3D7_1346800	4.0715	2.6474	2.2799	16.318	3.9181	6.5955	6-cysteine protein P47	PF3D7_1346800/6-cysteine protein P47	0.609754	0.42282	0.357916	1.21267	0.593076	0.819248
PF3D7_0825000	5.147	2.2677	3.2604	26.8025	3.886	9.1789	conserved Plasmodium protein, unknown function	PF3D7_0825000/conserved Plasmodium protein, unknown function	0.711554	0.355586	0.513271	1.42818	0.589503	0.962791
PF3D7_1222800	4.2156	1.2753	2.5967	31.8451	3.4297	7.3355	conserved Plasmodium protein, unknown function	PF3D7_1222800/conserved Plasmodium protein, unknown function	0.624859	0.105612	0.414422	1.50304	0.535256	0.86543
PF3D7_1453500	29.3428	10.0498	13.7693	167.896	22.0486	45.9941	NAD(P) transhydrogenase, putative	PF3D7_1453500/NAD(P) transhydrogenase, putative	1.4675	1.00216	1.13891	2.22504	1.34338	1.6627
PF3D7_0305600	11.816	6.6266	9.3335	75.9881	9.323	23.9457	DNA-(apurinic or apyrimidinic site) lyase, putative	PF3D7_0305600/DNA-(apurinic or apyrimidinic site) lyase, putative	1.07247	0.821291	0.970045	1.88075	0.969556	1.37923
PF3D7_0817600	12.8824	6.9766	8.9923	44.0376	11.0323	18.3982	conserved protein, unknown function	PF3D7_0817600/conserved protein, unknown function	1.11	0.843644	0.953871	1.64382	1.04267	1.26478
PF3D7_0617900	247.578	144.679	172.777	943.477	210.278	368.664	histone H3 variant	PF3D7_0617900/histone H3 variant	2.39371	2.16041	2.23749	2.97473	2.32279	2.56663
PF3D7_0400500	0.157	0.5025	0.2219	1.9075	1.2003	1.238	rifin	PF3D7_0400500/rifin	0	0	0	0.280465	0.0792898	0.0927206
PF3D7_0502300	11.9667	4.4239	5.6936	78.4662	8.9789	19.4857	conserved Plasmodium protein, unknown function	PF3D7_0502300/conserved Plasmodium protein, unknown function	1.07797	0.645805	0.755387	1.89468	0.953223	1.28972
PF3D7_1435200	9.6301	3.1312	5.407	66.8361	6.7524	17.3117	conserved protein, unknown function	PF3D7_1435200/conserved protein, unknown function	0.983631	0.495711	0.732956	1.82501	0.829458	1.23834
PF3D7_0704100	4.6536	2.1678	2.704	24.4746	3.3133	8.3299	basal complex transmembrane protein 2	PF3D7_0704100/basal complex transmembrane protein 2	0.667789	0.336019	0.432007	1.38872	0.520261	0.92064
PF3D7_1115200	11.7444	5.9839	8.3574	62.5897	10.06	18.4619	histone-lysine N-methyltransferase SET7	PF3D7_1115200/histone-lysine N-methyltransferase SET7	1.06983	0.776984	0.922071	1.7965	1.0026	1.26628
PF3D7_0530800	2.9191	1.047	1.8495	17.8493	2.4423	4.8756	CPW-WPC family protein	PF3D7_0530800/CPW-WPC family protein	0.465249	0.0199467	0.267054	1.25162	0.387799	0.688028
PF3D7_0423500	16.8201	9.5512	11.5376	54.591	13.4351	25.8063	glideosome associated protein with multiple membrane spans 2	PF3D7_0423500/glideosome associated protein with multiple membrane spans 2	1.22583	0.980058	1.06212	1.73712	1.12824	1.41173
PF3D7_0904200	25.9693	7.8744	12.1231	154.48	18.5527	42.1801	PH domain-containing protein, putative	PF3D7_0904200/PH domain-containing protein, putative	1.41446	0.896217	1.08361	2.18887	1.26841	1.62511
PF3D7_1146100	7.1844	1.6396	3.1524	41.1338	4.9897	13.0049	PH-like domain-containing protein, putative	PF3D7_1146100/PH-like domain-containing protein, putative	0.856391	0.214738	0.498641	1.6142	0.698074	1.11411
PF3D7_0508200	4.0308	2.15	2.4958	15.0831	3.1473	6.9908	longevity-assurance (LAG1) protein, putative	PF3D7_0508200/longevity-assurance (LAG1) protein, putative	0.605391	0.332438	0.39721	1.17849	0.497938	0.844527
PF3D7_0816700	2.8546	1.8414	3.528	17.7784	3.1775	7.1042	trafficking protein particle complex subunit 2-like protein, putative	PF3D7_0816700/trafficking protein particle complex subunit 2-like protein, putative	0.455545	0.265148	0.547529	1.24989	0.502086	0.851515
PF3D7_1331400	27.0435	8.3453	12.0871	122.463	23.6718	34.8888	CPW-WPC family protein	PF3D7_1331400/CPW-WPC family protein	1.43206	0.921442	1.08232	2.088	1.37423	1.54269
PF3D7_0924600	7.7703	2.4209	4.1889	51.149	5.0321	13.7479	conserved Plasmodium protein, unknown function	PF3D7_0924600/conserved Plasmodium protein, unknown function	0.890438	0.383977	0.6221	1.70884	0.701749	1.13824
PF3D7_1435600	5.8747	2.6961	4.0545	29.3953	4.3744	10.1734	conserved Plasmodium protein, unknown function	PF3D7_1435600/conserved Plasmodium protein, unknown function	0.768986	0.430736	0.607937	1.46828	0.640918	1.00747
PF3D7_1234700	16.8763	4.9765	7.3347	91.2029	11.9059	26.0989	upregulated in late gametocytes ULG8	PF3D7_1234700/upregulated in late gametocytes ULG8	1.22728	0.696924	0.865382	1.96001	1.07576	1.41662
PF3D7_0320200	13.7018	4.6126	5.946	80.6235	8.8171	23.5627	CPW-WPC family protein	PF3D7_0320200/CPW-WPC family protein	1.13678	0.663946	0.774225	1.90646	0.945326	1.37223
PF3D7_1248400	45.6961	20.3012	27.1158	295.889	31.5666	80.0334	conserved Plasmodium protein, unknown function	PF3D7_1248400/conserved Plasmodium protein, unknown function	1.65988	1.30752	1.43322	2.47113	1.49923	1.90327
PF3D7_0407800	7.987	4.3809	5.5975	33.8429	6.2579	12.8288	protein CINCH	PF3D7_0407800/protein CINCH	0.902384	0.641563	0.747994	1.52947	0.796429	1.10819
PF3D7_1439000	5.3632	2.2219	4.4745	23.4198	5.8843	7.7422	copper transporter	PF3D7_1439000/copper transporter	0.729424	0.346725	0.650745	1.36958	0.769695	0.888864
PF3D7_0907800	10.93	5.5931	6.129	40.6113	8.6245	17.8174	ribosomal protein L35, apicoplast, putative	PF3D7_0907800/ribosomal protein L35, apicoplast, putative	1.03862	0.747653	0.78739	1.60865	0.935734	1.25084
PF3D7_1361300	2.0581	0.4137	1.0118	13.6009	1.6656	3.4271	conserved Plasmodium protein, unknown function	PF3D7_1361300/conserved Plasmodium protein, unknown function	0.313466	0	0.00509468	1.13357	0.221571	0.534927
PF3D7_1471700	13.4711	4.4949	5.5358	78.8481	9.4285	20.5223	conserved Plasmodium protein, unknown function	PF3D7_1471700/conserved Plasmodium protein, unknown function	1.1294	0.65272	0.74318	1.89679	0.974443	1.31223
PF3D7_1422500	5.3594	3.6755	3.972	25.1694	4.371	9.7658	ERAD-associated E3 ubiquitin-protein ligase HRD1	PF3D7_1422500/ERAD-associated E3 ubiquitin-protein ligase HRD1	0.729116	0.565316	0.599009	1.40087	0.640581	0.989708
PF3D7_0411700	7.4874	2.4879	3.1921	48.4813	5.3853	13.1351	conserved Plasmodium protein, unknown function	PF3D7_0411700/conserved Plasmodium protein, unknown function	0.874331	0.395833	0.504076	1.68557	0.73121	1.11843
PF3D7_0109500	8.2068	4.7615	4.4769	34.8356	6.4126	14.3533	N-acetyltransferase, GNAT family, putative	PF3D7_0109500/N-acetyltransferase, GNAT family, putative	0.914174	0.677744	0.650977	1.54202	0.807034	1.15695
PF3D7_0200300	1.1606	0.6191	0.9186	3.0002	1.646	2.7455	erythrocyte membrane protein 1 (PfEMP1), exon 2	PF3D7_0200300/erythrocyte membrane protein 1 (PfEMP1), exon 2	0.0646826	0	0	0.47715	0.21643	0.438621
PF3D7_1447600	3.2108	1.2089	2.6339	19.9195	3.2644	5.4607	conserved protein, unknown function	PF3D7_1447600/conserved protein, unknown function	0.506613	0.0823904	0.420599	1.29928	0.513803	0.737248
PF3D7_0518200	7.626	4.1366	6.2843	39.2915	6.3583	15.5788	SWIB/MDM2 domain-containing protein	PF3D7_0518200/SWIB/MDM2 domain-containing protein	0.882297	0.616644	0.798257	1.5943	0.803341	1.19253
PF3D7_1141100	4.3386	1.5759	2.355	23.8747	2.7514	7.8629	conserved Plasmodium protein, unknown function	PF3D7_1141100/conserved Plasmodium protein, unknown function	0.63735	0.197529	0.371991	1.37794	0.439554	0.895583
PF3D7_1316700	4.2237	2.7132	3.4149	28.5748	3.5625	7.9297	conserved protein, unknown function	PF3D7_1316700/conserved protein, unknown function	0.625693	0.433482	0.533378	1.45598	0.551755	0.899257
PF3D7_0932200	4.0873	2.9202	3.3071	15.0822	3.7889	6.716	profilin	PF3D7_0932200/profilin	0.611437	0.465413	0.519447	1.17846	0.578513	0.827111
PF3D7_0303900	14.195	3.8958	5.1947	81.1816	10.0236	21.2313	phosphatidylethanolamine-binding protein, putative	PF3D7_0303900/phosphatidylethanolamine-binding protein, putative	1.15214	0.590597	0.71556	1.90946	1.00102	1.32698
PF3D7_1018200	8.4247	4.171	5.8067	37.1538	6.3946	13.396	serine/threonine protein phosphatase 8, putative	PF3D7_1018200/serine/threonine protein phosphatase 8, putative	0.925554	0.62024	0.763929	1.57	0.805813	1.12698
PF3D7_0625100	5.2037	2.2751	2.6526	32.6801	3.1757	10.5223	sphingomyelin synthase 2, putative	PF3D7_0625100/sphingomyelin synthase 2, putative	0.716312	0.357	0.423672	1.51428	0.501839	1.02211
PF3D7_1423600	3.6029	2.083	2.2603	20.1407	2.9977	5.7866	calcium-dependent protein kinase, putative	PF3D7_1423600/calcium-dependent protein kinase, putative	0.556652	0.318689	0.354166	1.30407	0.476788	0.762423
PF3D7_0504500	24.1576	6.764	11.4547	140.238	17.5189	34.913	MOLO1 domain-containing protein, putative	PF3D7_0504500/MOLO1 domain-containing protein, putative	1.38305	0.830204	1.05898	2.14686	1.24351	1.54299
PF3D7_1309400	22.7658	7.7711	10.7933	125.055	15.0142	35.8905	HORMA domain protein, putative	PF3D7_1309400/HORMA domain protein, putative	1.35728	0.890482	1.03315	2.0971	1.1765	1.55498
PF3D7_1429300	3.3209	2.0244	2.5828	15.6426	2.8267	5.443	CPW-WPC family protein	PF3D7_1429300/CPW-WPC family protein	0.521256	0.306296	0.412091	1.19431	0.45128	0.735838
PF3D7_0705900	3.9267	2.4355	2.7879	13.4079	3.8851	5.6576	ATP synthase subunit C, putative	PF3D7_0705900/ATP synthase subunit C, putative	0.594028	0.386588	0.445277	1.12736	0.589402	0.752632
PF3D7_1346900	4.7393	2.3113	2.1435	25.1316	3.5105	8.2366	conserved Plasmodium protein, unknown function	PF3D7_1346900/conserved Plasmodium protein, unknown function	0.675714	0.363856	0.331123	1.40022	0.545369	0.915748
PF3D7_1215600	4.5981	3.0981	3.01	18.0164	3.7002	11.0406	conserved protein, unknown function	PF3D7_1215600/conserved protein, unknown function	0.662578	0.491095	0.478566	1.25567	0.568225	1.04299
PF3D7_1027900	2.3256	1.3809	1.5876	15.108	2.071	3.6329	palmitoyltransferase DHHC10, putative	PF3D7_1027900/palmitoyltransferase DHHC10, putative	0.366535	0.140162	0.200741	1.17921	0.31618	0.560253
PF3D7_1014900	5.9191	2.8419	4.5098	29.2007	4.5566	9.5672	protein KIC8	PF3D7_1014900/protein KIC8	0.772256	0.453609	0.654157	1.46539	0.658641	0.980785
PF3D7_1115100	2.0029	1.2345	1.6356	7.9845	1.8936	3.1084	conserved protein, unknown function	PF3D7_1115100/conserved protein, unknown function	0.301659	0.0914911	0.213677	0.902248	0.277288	0.492537
PF3D7_1141800	1.4309	1.1247	1.3908	7.1637	1.335	3.1104	EELM2 domain-containing protein, putative	PF3D7_1141800/EELM2 domain-containing protein, putative	0.155609	0.0510367	0.143265	0.855137	0.125481	0.492816
PF3D7_0803200	5.1586	2.7516	3.275	19.062	4.0476	7.5732	filament assembling protein, putative	PF3D7_0803200/filament assembling protein, putative	0.712532	0.439585	0.515211	1.28017	0.607198	0.879279
PF3D7_0828000	5.1228	2.3822	2.6734	36.9875	3.2017	9.371	rhomboid protease ROM3	PF3D7_0828000/rhomboid protease ROM3	0.709507	0.376978	0.427064	1.56805	0.505381	0.971786
PF3D7_1238000	4.7412	2.2842	2.6516	29.7825	3.1179	8.7863	COPI associated protein, putative	PF3D7_1238000/COPI associated protein, putative	0.675888	0.358734	0.423508	1.47396	0.493862	0.943806
PF3D7_1457100	14.6665	5.4749	7.2987	74.9039	9.6132	22.6103	conserved Plasmodium protein, unknown function	PF3D7_1457100/conserved Plasmodium protein, unknown function	1.16633	0.738376	0.863246	1.8745	0.982868	1.35431
PF3D7_1129600	8.9194	3.4255	5.6909	42.95	6.5222	13.4201	phosphatidylinositol-4-phosphate 5-kinase, putative	PF3D7_1129600/phosphatidylinositol-4-phosphate 5-kinase, putative	0.950336	0.534724	0.755181	1.63296	0.814394	1.12776
PF3D7_1446600	7.8846	4.6262	5.572	40.3549	5.5908	15.3207	centrin-2	PF3D7_1446600/centrin-2	0.89678	0.665224	0.746011	1.6059	0.747474	1.18528
PF3D7_1147200	6.2773	2.1398	3.2689	36.4728	4.0083	9.7	tubulin--tyrosine ligase, putative	PF3D7_1147200/tubulin--tyrosine ligase, putative	0.797773	0.330373	0.514402	1.56197	0.60296	0.986772
PF3D7_0213800	5.9079	1.9831	3.196	34.3343	3.8257	9.5233	conserved protein, unknown function	PF3D7_0213800/conserved protein, unknown function	0.771433	0.297345	0.504607	1.53573	0.582711	0.978787
PF3D7_0903700	63.543	29.6426	31.5704	202.562	49.2213	83.133	alpha tubulin 1	PF3D7_0903700/alpha tubulin 1	1.80307	1.47192	1.49928	2.30656	1.69215	1.91977
PF3D7_1370500	3.2458	3.6402	4.6111	11.7894	6.8604	8.0625	non-coding RNA	PF3D7_1370500/non-coding RNA	0.511322	0.561125	0.663805	1.07149	0.836349	0.90647
PF3D7_0728600	2.1278	1.2473	1.3713	6.7431	1.7959	2.8223	RING zinc finger protein, putative	PF3D7_0728600/RING zinc finger protein, putative	0.327931	0.0959709	0.137132	0.82886	0.254282	0.450603
PF3D7_0510700	5.2949	2.0921	2.8272	37.1071	3.2591	9.2228	conserved Plasmodium protein, unknown function	PF3D7_0510700/conserved Plasmodium protein, unknown function	0.723858	0.320582	0.451357	1.56946	0.513098	0.964863
PF3D7_0816500	3.2062	1.1605	2.0068	12.7276	2.8164	4.9014	small heat shock protein HSP20, putative	PF3D7_0816500/small heat shock protein HSP20, putative	0.505991	0.0646451	0.302504	1.10475	0.449694	0.69032
PF3D7_1003600	80.4067	29.8188	49.1861	312.285	65.7984	103.454	inner membrane complex protein 1c, putative	PF3D7_1003600/inner membrane complex protein 1c, putative	1.90529	1.47449	1.69184	2.49455	1.81822	2.01475
PF3D7_1318700	11.6245	5.072	7.0221	59.3917	7.7124	19.0394	protein AAP4, putative	PF3D7_1318700/protein AAP4, putative	1.06537	0.705179	0.846467	1.77373	0.88719	1.27965
PF3D7_1104300	3.8974	2.1326	2.7319	15.4948	3.0211	5.8968	conserved Plasmodium protein, unknown function	PF3D7_1104300/conserved Plasmodium protein, unknown function	0.590775	0.328909	0.436465	1.19019	0.480165	0.770616
PF3D7_1233800	4.9428	2.0814	3.6769	16.6772	4.4099	7.5459	conserved protein, unknown function	PF3D7_1233800/conserved protein, unknown function	0.693973	0.318356	0.565482	1.22212	0.644429	0.877711
PF3D7_0311700	4.2396	2.0275	2.8652	17.5683	3.4122	5.9651	plasmepsin VI	PF3D7_0311700/plasmepsin VI	0.627325	0.306961	0.457155	1.24473	0.533034	0.775618
PF3D7_1036600	1.41	0.351	0.7972	6.6093	1.1873	2.5943	conserved protein, unknown function	PF3D7_1036600/conserved protein, unknown function	0.149219	0	0	0.820155	0.0745605	0.41402
PF3D7_0314000	2.3614	1.6	2.0205	10.1293	2.0789	4.2056	HSP20-like chaperone, putative	PF3D7_0314000/HSP20-like chaperone, putative	0.37317	0.20412	0.305459	1.00558	0.317834	0.623828
PF3D7_1441700	2.0816	0.5948	1.1348	9.4547	1.3837	4.0196	mitochondrial inner membrane protease ATP23, putative	PF3D7_1441700/mitochondrial inner membrane protease ATP23, putative	0.318397	0	0.0549193	0.975648	0.141042	0.604183
PF3D7_1348400	7.2705	3.3452	4.4639	33.6581	5.1218	10.7191	conserved Plasmodium membrane protein, unknown function	PF3D7_1348400/conserved Plasmodium membrane protein, unknown function	0.861564	0.524422	0.649714	1.52709	0.709423	1.03016
PF3D7_0423300	5.5083	2.2131	3.2759	28.7361	3.5666	9.3475	conserved Plasmodium protein, unknown function	PF3D7_0423300/conserved Plasmodium protein, unknown function	0.741018	0.345001	0.515331	1.45843	0.552254	0.970695
PF3D7_1452900	4.0977	1.8281	2.8642	17.6411	3.3679	6.7979	conserved protein, unknown function	PF3D7_1452900/conserved protein, unknown function	0.61254	0.262	0.457003	1.24653	0.527359	0.832375
PF3D7_1206500	4.3439	2.0099	2.9588	23.6477	3.3051	6.5438	Tat binding protein 1(TBP-1)-interacting protein, putative	PF3D7_1206500/Tat binding protein 1(TBP-1)-interacting protein, putative	0.63788	0.303174	0.471116	1.37379	0.519185	0.81583
PF3D7_1221100	3.7502	1.1565	1.7558	24.0836	2.493	5.2805	conserved Plasmodium protein, unknown function	PF3D7_1221100/conserved Plasmodium protein, unknown function	0.574054	0.0631456	0.244475	1.38172	0.396722	0.722675
PF3D7_0926400	24.1654	13.4383	17.4116	86.4423	18.9011	33.5918	monocarboxylate transporter, putative	PF3D7_0926400/monocarboxylate transporter, putative	1.38319	1.12834	1.24084	1.93673	1.27649	1.52623
PF3D7_0920300	8.0955	2.0058	3.7205	40.0705	6.0412	10.8841	conserved Plasmodium protein, unknown function	PF3D7_0920300/conserved Plasmodium protein, unknown function	0.908244	0.302288	0.570601	1.60282	0.781123	1.03679
PF3D7_1466100	10.1353	5.4158	6.6013	33.6699	8.4129	12.6627	protein phosphatase containing kelch-like domains	PF3D7_1466100/protein phosphatase containing kelch-like domains	1.00584	0.733663	0.819629	1.52724	0.924946	1.10253
PF3D7_1107900	12.0927	6.656	8.3954	44.7012	8.9083	17.5969	mechanosensitive ion channel protein, putative	PF3D7_1107900/mechanosensitive ion channel protein, putative	1.08252	0.823213	0.924041	1.65032	0.949795	1.24544
PF3D7_1323000	14.6099	8.8002	8.4844	70.1362	11.6281	20.6555	beta-hydroxyacyl-ACP dehydratase	PF3D7_1323000/beta-hydroxyacyl-ACP dehydratase	1.16465	0.944493	0.928621	1.84594	1.06551	1.31504
PF3D7_0719200	3.4757	1.9331	2.4184	17.3544	2.6462	5.5883	NIMA related kinase 4	PF3D7_0719200/NIMA related kinase 4	0.541042	0.286254	0.383528	1.23941	0.422623	0.74728
PF3D7_0620700	14.3824	4.9138	9.0877	73.7233	10.2482	20.86	DnaJ protein, putative	PF3D7_0620700/DnaJ protein, putative	1.15783	0.691417	0.958454	1.8676	1.01065	1.31931
PF3D7_1141900	17.3317	5.0819	8.939	99.2443	9.6124	28.8852	inner membrane complex protein 1b, putative	PF3D7_1141900/inner membrane complex protein 1b, putative	1.23884	0.706026	0.951289	1.99671	0.982832	1.46068
PF3D7_1033800	4.2654	1.6998	1.9957	22.5076	2.7051	6.4063	plasmepsin VII	PF3D7_1033800/plasmepsin VII	0.62996	0.230398	0.300095	1.35233	0.432183	0.806607
PF3D7_1342800	19.6908	10.0979	12.4205	66.5468	15.0317	25.8993	phosphoenolpyruvate carboxykinase	PF3D7_1342800/phosphoenolpyruvate carboxykinase	1.29426	1.00423	1.09414	1.82313	1.17701	1.41329
PF3D7_1006900	2.8298	1.1611	1.6525	9.4207	2.7286	3.3977	PPPDE peptidase, putative	PF3D7_1006900/PPPDE peptidase, putative	0.451756	0.0648696	0.218141	0.974083	0.43594	0.531185
PF3D7_1239400	3.7914	1.9212	2.465	31.1659	2.3944	7.5807	conserved protein, unknown function	PF3D7_1239400/conserved protein, unknown function	0.5788	0.283573	0.391817	1.49368	0.379197	0.879709
PF3D7_0411000	26.4447	15.9303	19.8194	126.497	18.9872	43.1229	conserved Plasmodium protein, unknown function	PF3D7_0411000/conserved Plasmodium protein, unknown function	1.42234	1.20222	1.29709	2.10208	1.27846	1.63471
PF3D7_1477400	1.2507	1.0377	1.257	3.4005	2.4018	3.0263	Plasmodium exported protein (PHIST), unknown function	PF3D7_1477400/Plasmodium exported protein (PHIST), unknown function	0.0971531	0.0160718	0.0993353	0.531543	0.380537	0.480912
PF3D7_1220700	0.8289	0.3101	0.4503	3.8287	0.6726	1.1034	conserved Plasmodium protein, unknown function	PF3D7_1220700/conserved Plasmodium protein, unknown function	0	0	0	0.583051	0	0.042733
PF3D7_1214900	6.1133	3.2	2.7907	29.0136	4.3415	8.9821	conserved protein, unknown function	PF3D7_1214900/conserved protein, unknown function	0.786276	0.50515	0.445713	1.4626	0.63764	0.953378
PF3D7_1137200	3.6092	2.1001	2.9679	13.4853	2.9445	5.8673	apical exonemal protein	PF3D7_1137200/apical exonemal protein	0.557411	0.32224	0.472449	1.12986	0.469012	0.768438
PF3D7_1231000	3.7465	1.8955	3.0058	20.0243	2.692	6.2373	conserved Plasmodium protein, unknown function	PF3D7_1231000/conserved Plasmodium protein, unknown function	0.573626	0.277724	0.47796	1.30156	0.430075	0.794997
C2H85_pgt08	41.7557	33.7679	33.506	85.6522	77.9001	88.0017	#N/A	C2H85_pgt08	1.62072	1.5285	1.52512	1.93274	1.89154	1.94449
PF3D7_1416400	0.8315	0.6005	0.81	4.7884	0.7484	1.5852	conserved protein, unknown function	PF3D7_1416400/conserved protein, unknown function	0	0	0	0.68019	0	0.200084
PF3D7_0623200	12.5668	6.752	7.8825	45.1935	8.9637	18.2888	ferredoxin--NADP reductase	PF3D7_0623200/ferredoxin--NADP reductase	1.09922	0.829432	0.896664	1.65508	0.952487	1.26219
PF3D7_0613400	4.4079	3.5092	3.7938	18.7749	3.7612	8.4484	50S ribosomal protein L18, apicoplast, putative	PF3D7_0613400/50S ribosomal protein L18, apicoplast, putative	0.644232	0.545208	0.579074	1.27358	0.575326	0.926774
PF3D7_0514500	8.3606	2.8474	3.9944	39.5707	5.1664	12.2033	conserved Plasmodium membrane protein, unknown function	PF3D7_0514500/conserved Plasmodium membrane protein, unknown function	0.922237	0.454448	0.601452	1.59737	0.713188	1.08648
PF3D7_0408000	8.8283	3.0688	5.0472	32.9232	7.5172	11.1737	conserved Plasmodium protein, unknown function	PF3D7_0408000/conserved Plasmodium protein, unknown function	0.945877	0.486969	0.703051	1.5175	0.876056	1.0482
PF3D7_0708600	10.1452	4.8917	6.4809	38.2849	7.6967	13.8168	inner membrane complex protein 1d, putative	PF3D7_0708600/inner membrane complex protein 1d, putative	1.00626	0.68946	0.811635	1.58303	0.886305	1.14041
PF3D7_0219400	2.2618	1.0724	1.5155	10.1343	1.8377	3.4443	ribosome associated membrane protein RAMP4, putative	PF3D7_0219400/ribosome associated membrane protein RAMP4, putative	0.354454	0.0303568	0.180556	1.00579	0.264275	0.537101
PF3D7_0803400	14.7224	6.2823	7.7477	62.2418	9.7503	20.0092	DNA repair and recombination protein RAD54, putative	PF3D7_0803400/DNA repair and recombination protein RAD54, putative	1.16798	0.798119	0.889173	1.79408	0.989018	1.30123
PF3D7_0904400	4.7699	3.9142	4.8747	19.1586	5.9758	7.5428	signal peptidase complex subunit 3, putative	PF3D7_0904400/signal peptidase complex subunit 3, putative	0.678509	0.592643	0.687948	1.28236	0.776396	0.877533
PF3D7_1119700	9.2799	7.8373	10.8753	49.3251	10.2172	15.6799	conserved Plasmodium protein, unknown function	PF3D7_1119700/conserved Plasmodium protein, unknown function	0.967543	0.894166	1.03644	1.69307	1.00933	1.19534
PF3D7_1456500	2.6819	1.6131	1.9759	10.7454	2.1811	3.6075	STAG domain-containing protein, putative	PF3D7_1456500/STAG domain-containing protein, putative	0.428443	0.207661	0.295765	1.03122	0.338676	0.557206
PF3D7_0100300	1.0136	0.6066	0.4892	1.572	1.7255	2.0746	erythrocyte membrane protein 1, PfEMP1	PF3D7_0100300/erythrocyte membrane protein 1, PfEMP1	0.0058666	0	0	0.196453	0.236915	0.316934
PF3D7_1118700	1.1681	0.428	0.7471	3.66	0.9099	1.6481	myosin light chain B	PF3D7_1118700/myosin light chain B	0.06748	0	0	0.563481	0	0.216984
PF3D7_0503200	8.2522	2.9902	4.8425	34.8682	5.3468	11.747	cell division control protein 6, putative	PF3D7_0503200/cell division control protein 6, putative	0.91657	0.4757	0.68507	1.54243	0.728094	1.06993
PF3D7_1004700	1.4558	1.0626	1.2562	7.883	1.4771	2.4599	conserved protein, unknown function	PF3D7_1004700/conserved protein, unknown function	0.163102	0.0263698	0.0990588	0.896692	0.16941	0.390917
PF3D7_0510300	3.7191	2.2317	2.6808	14.5167	3.0904	5.4462	stripes inner membrane complex protein, putative	PF3D7_0510300/stripes inner membrane complex protein, putative	0.570438	0.348636	0.428264	1.16187	0.490015	0.736094
PF3D7_0202600	1.7215	1.0605	1.4667	8.4361	1.3056	2.8814	nucleic acid-binding protein, putative	PF3D7_0202600/nucleic acid-binding protein, putative	0.235907	0.0255107	0.166341	0.926142	0.11581	0.459604
PF3D7_1032000	11.9233	4.2633	6.207	53.9904	8.0575	14.9149	ribosome maturation factor RimM, putative	PF3D7_1032000/ribosome maturation factor RimM, putative	1.0764	0.629746	0.792882	1.73232	0.9062	1.17362
PF3D7_0809200	4.8451	2.0454	3.6473	24.7538	3.083	7.9385	asparagine-rich antigen Pfa55-14	PF3D7_0809200/asparagine-rich antigen Pfa55-14	0.685303	0.310778	0.561971	1.39364	0.488974	0.899738
PF3D7_0609300	3.3082	1.4511	2.2026	12.6926	2.4112	4.502	conserved Plasmodium protein, unknown function	PF3D7_0609300/conserved Plasmodium protein, unknown function	0.519592	0.161697	0.342936	1.10355	0.382233	0.653405
PF3D7_0617300	4.4737	2.2459	4.3889	14.8974	4.111	7.3367	conserved Plasmodium protein, unknown function	PF3D7_0617300/conserved Plasmodium protein, unknown function	0.650667	0.35139	0.642356	1.17311	0.613947	0.865501
PF3D7_1451800	16.7951	9.463	10.7488	57.7284	11.9885	22.629	sortilin	PF3D7_1451800/sortilin	1.22518	0.976029	1.03136	1.76139	1.07876	1.35467
PF3D7_1300600	10.2111	3.8447	3.8809	44.4059	6.2175	14.0154	rifin	PF3D7_1300600/rifin	1.00907	0.584862	0.588932	1.64744	0.793616	1.14661
PF3D7_1473600	1.4836	0.7914	1.6775	10.8915	1.578	4.5122	conserved Plasmodium protein, unknown function	PF3D7_1473600/conserved Plasmodium protein, unknown function	0.171317	0	0.224663	1.03709	0.198107	0.654388
PF3D7_0616500	5.4716	2.5073	3.0652	19.7627	4.0176	6.6677	TRAP-like protein	PF3D7_0616500/TRAP-like protein	0.738114	0.399206	0.486459	1.29585	0.603967	0.823976
PF3D7_1343100	7.1809	3.7439	4.7618	22.2189	5.5273	9.6702	conserved Plasmodium protein, unknown function	PF3D7_1343100/conserved Plasmodium protein, unknown function	0.856179	0.573324	0.677771	1.34672	0.742513	0.985435
PF3D7_1208300	3.1407	1.63	2.3034	8.8644	3.1599	5.1632	acyl carrier protein, mitochondrial, putative	PF3D7_1208300/acyl carrier protein, mitochondrial, putative	0.497026	0.212188	0.362369	0.947649	0.499673	0.712919
PF3D7_1316000	2.5742	1.4189	1.8677	11.534	1.9394	3.7696	protein kinase, putative	PF3D7_1316000/protein kinase, putative	0.410642	0.151952	0.271307	1.06198	0.287667	0.576295
PF3D7_0417000	3.0396	1.216	1.9025	10.551	2.5979	4.0965	conserved Plasmodium protein, unknown function	PF3D7_0417000/conserved Plasmodium protein, unknown function	0.482816	0.0849336	0.279325	1.02329	0.414622	0.612413
PF3D7_0531300	1.1657	0.7348	0.5392	5.1499	1.6203	1.5518	conserved Plasmodium protein, unknown function	PF3D7_0531300/conserved Plasmodium protein, unknown function	0.0665868	0	0	0.711799	0.209595	0.190836
PF3D7_1362600	33.5313	10.542	15.7296	151.925	20.919	42.148	conserved protein, unknown function	PF3D7_1362600/conserved protein, unknown function	1.52545	1.02292	1.19672	2.18163	1.32054	1.62478
PF3D7_0611500	3.2138	1.8151	2.8322	22.5767	2.0736	6.4417	conserved protein, unknown function	PF3D7_0611500/conserved protein, unknown function	0.507019	0.258901	0.452124	1.35366	0.316725	0.809
PF3D7_0526100	0.6658	0.1776	0.6117	3.227	0.9959	1.0781	conserved Plasmodium membrane protein, unknown function	PF3D7_0526100/conserved Plasmodium membrane protein, unknown function	0	0	0	0.508799	0	0.032659
PF3D7_0903800	10.1623	4.2387	5.1912	51.3923	5.9482	13.9791	LCCL domain-containing protein	PF3D7_0903800/LCCL domain-containing protein	1.00699	0.627233	0.715268	1.7109	0.774386	1.14548
PF3D7_1017300	12.5634	5.8399	8.0776	58.8949	8.5154	16.9886	golgi re-assembly stacking protein 1	PF3D7_1017300/golgi re-assembly stacking protein 1	1.09911	0.766405	0.907282	1.77008	0.930205	1.23016
PF3D7_1341800	13.7818	5.3463	6.5416	59.3625	8.4757	18.3471	inner membrane complex protein 1k, putative	PF3D7_1341800/inner membrane complex protein 1k, putative	1.13931	0.728053	0.815684	1.77351	0.928176	1.26357
PF3D7_0704400	4.3708	3.1685	4.9039	19.0719	3.9264	7.4518	phosphoinositide-binding protein, putative	PF3D7_0704400/phosphoinositide-binding protein, putative	0.640561	0.500854	0.690542	1.28039	0.593995	0.872261
PF3D7_0631000	7.099	4.2639	4.6542	34.542	4.9967	10.8862	tetratricopeptide repeat protein, putative	PF3D7_0631000/tetratricopeptide repeat protein, putative	0.851197	0.629807	0.667845	1.53835	0.698683	1.03688
PF3D7_1402200	13.7214	7.0301	9.2884	60.8571	9.0014	21.2525	cytochrome c oxidase subunit ApiCOX19, putative	PF3D7_1402200/cytochrome c oxidase subunit ApiCOX19, putative	1.1374	0.846962	0.967941	1.78431	0.95431	1.32741
PF3D7_1340400	5.54	2.0128	3.4497	28.4333	2.9889	9.4511	conserved Plasmodium protein, unknown function	PF3D7_1340400/conserved Plasmodium protein, unknown function	0.74351	0.303801	0.537781	1.45383	0.475511	0.975482
PF3D7_1207300	1.1857	0.7906	0.5586	7.9181	1.051	1.8922	LIMP protein, putative	PF3D7_1207300/LIMP protein, putative	0.0739748	0	0	0.898621	0.0216027	0.276967
PF3D7_1356300	1.5363	1.3991	2.3726	6.4314	2.2916	3.2922	ubiquitin-conjugating enzyme E2, putative	PF3D7_1356300/ubiquitin-conjugating enzyme E2, putative	0.186476	0.145849	0.375225	0.808306	0.360139	0.517486
PF3D7_1242900	4.8093	1.4659	1.7867	17.6174	3.1057	6.8878	mitochondrial import inner membrane translocase subunit TIM13, putative	PF3D7_1242900/mitochondrial import inner membrane translocase subunit TIM13, putative	0.682082	0.166104	0.252052	1.24594	0.49216	0.838081
PF3D7_0927800	9.4715	3.8784	5.2465	32.4959	6.8687	11.5313	cytochrome c oxidase subunit 5B, putative	PF3D7_0927800/cytochrome c oxidase subunit 5B, putative	0.976419	0.588653	0.71987	1.51183	0.836875	1.06188
PF3D7_0825900	1.4441	0.7703	1.0885	7.4104	0.9244	2.7111	conserved Plasmodium protein, unknown function	PF3D7_0825900/conserved Plasmodium protein, unknown function	0.159597	0	0.0368284	0.869842	0	0.433146
PF3D7_0602700	1.3152	0.7015	1.1567	8.8772	0.7772	3.0454	conserved Plasmodium protein, unknown function	PF3D7_0602700/conserved Plasmodium protein, unknown function	0.118992	0	0.0632207	0.948276	0	0.483644
PF3D7_1211000	4.3487	1.9548	2.3197	18.3935	2.6227	6.0244	kinesin-X3, putative	PF3D7_1211000/kinesin-X3, putative	0.638359	0.291102	0.365432	1.26466	0.418749	0.779914
PF3D7_1313600	1.5717	0.6635	1.0168	6.031	1.1062	2.0544	Clu domain-containing protein, putative	PF3D7_1313600/Clu domain-containing protein, putative	0.19637	0	0.00723554	0.780389	0.0438337	0.312685
PF3D7_0904700	2.3384	1.5938	1.7627	8.328	2.159	3.9511	bacterial histone-like protein	PF3D7_0904700/bacterial histone-like protein	0.368919	0.202434	0.246178	0.920541	0.334253	0.596718
PF3D7_1136100	1.924	1.0866	1.9195	11.3512	1.5423	3.3147	conserved Plasmodium protein, unknown function	PF3D7_1136100/conserved Plasmodium protein, unknown function	0.284205	0.0360697	0.283188	1.05504	0.188169	0.520444
PF3D7_0715400	16.1354	4.3888	7.6118	79.6059	9.6606	19.5598	secreted ookinete protein, putative	PF3D7_0715400/secreted ookinete protein, putative	1.20778	0.642346	0.881487	1.90095	0.985004	1.29136
PF3D7_0709700	18.1712	9.6678	10.7697	84.6199	11.1881	26.25	prodrug activation and resistance esterase	PF3D7_0709700/prodrug activation and resistance esterase	1.25938	0.985328	1.0322	1.92747	1.04876	1.41913
C2H85_pgt14	14.6241	8.5805	9.0945	43.0947	14.5823	33.7701	#N/A	#N/A	1.16507	0.933513	0.958779	1.63442	1.16383	1.52853
PF3D7_1303000	2.8212	1.5478	2.5519	11.2514	2.7863	4.4491	ATP synthase-associated protein, putative	PF3D7_1303000/ATP synthase-associated protein, putative	0.450434	0.189715	0.406864	1.05121	0.445028	0.648272
PF3D7_1320700	2.7076	1.4379	2.4465	9.2056	1.8549	4.7015	conserved Plasmodium protein, unknown function	PF3D7_1320700/conserved Plasmodium protein, unknown function	0.432585	0.157729	0.388545	0.964052	0.268321	0.672236
PF3D7_0801400	3.7966	0.9001	1.9079	13.2308	2.9912	6.1775	conserved Plasmodium protein, unknown function	PF3D7_0801400/conserved Plasmodium protein, unknown function	0.579395	0	0.280556	1.12159	0.475845	0.790813
PF3D7_1224200	3.7723	2.0637	2.5337	18.619	2.5291	5.2662	BRO1 domain-containing protein, putative	PF3D7_1224200/BRO1 domain-containing protein, putative	0.576606	0.314647	0.403755	1.26996	0.402966	0.721497
PF3D7_1023300	1.0673	0.9406	0.7346	4.9421	0.9254	2.4568	conserved protein, unknown function	PF3D7_1023300/conserved protein, unknown function	0.0282865	0	0	0.693912	0	0.39037
PF3D7_0805800	2.6158	1.2495	2.5163	11.8684	2.1801	4.134	conserved Plasmodium protein, unknown function	PF3D7_0805800/conserved Plasmodium protein, unknown function	0.417605	0.0967363	0.400762	1.07439	0.338476	0.61637
PF3D7_0310000	6.8121	2.5335	4.2399	21.3244	5.4008	8.2366	50S ribosomal protein L9, apicoplast, putative	PF3D7_0310000/50S ribosomal protein L9, apicoplast, putative	0.833281	0.403721	0.627356	1.32888	0.732458	0.915748
PF3D7_1349900	3.1021	1.0707	2.5791	8.7734	2.6687	6.0637	conserved Plasmodium protein, unknown function	PF3D7_1349900/conserved Plasmodium protein, unknown function	0.491656	0.0296678	0.411468	0.943168	0.4263	0.782738
PF3D7_0703600	1.2432	0.4515	0.5982	3.2274	0.8792	2.0262	conserved protein, unknown function	PF3D7_0703600/conserved protein, unknown function	0.094541	0	0	0.508853	0	0.306682
PF3D7_0816200	4.631	2.4268	3.8583	19.3212	4.4287	5.9487	vacuolar protein sorting-associated protein 2, putative	PF3D7_0816200/vacuolar protein sorting-associated protein 2, putative	0.665675	0.385034	0.586396	1.28603	0.646276	0.774422
PF3D7_0726800	1.4197	0.9566	0.6759	7.2625	1.0928	2.8618	dolichyl-diphosphooligosaccharide--protein glycosyltransferase subunit OST2, putative	PF3D7_0726800/dolichyl-diphosphooligosaccharide--protein glycosyltransferase subunit OST2, putative	0.152197	0	0	0.861086	0.0385407	0.456639
PF3D7_1204400	3.1135	1.2805	1.8874	11.6358	2.2442	3.6973	sexual stage-specific protein G37, putative	PF3D7_1204400/sexual stage-specific protein G37, putative	0.493249	0.10738	0.275864	1.0658	0.351062	0.567885
PF3D7_1236500	5.6872	3.3706	3.1438	22.2801	3.6966	8.7552	conserved Plasmodium protein, unknown function	PF3D7_1236500/conserved Plasmodium protein, unknown function	0.754899	0.527707	0.497455	1.34792	0.567802	0.942266
PF3D7_0506400	5.5919	1.6546	2.3537	16.5438	3.9615	6.6668	conserved Plasmodium protein, unknown function	PF3D7_0506400/conserved Plasmodium protein, unknown function	0.747559	0.218693	0.371751	1.21864	0.59786	0.823917
PF3D7_0911500	3.7933	0.6832	1.3925	17.0129	2.2924	4.8833	conserved Plasmodium protein, unknown function	PF3D7_0911500/conserved Plasmodium protein, unknown function	0.579017	0	0.143795	1.23078	0.36029	0.688713
PF3D7_1306200	2.5289	1.1019	1.8526	8.9863	1.6575	4.1326	conserved protein, unknown function	PF3D7_1306200/conserved protein, unknown function	0.402932	0.0421422	0.267782	0.953581	0.219454	0.616223
PF3D7_1012100	0.9078	0.4842	0.9869	3.7183	1.1141	1.4945	conserved protein, unknown function	PF3D7_1012100/conserved protein, unknown function	0	0	0	0.570344	0.0469242	0.174496
PF3D7_0515400	6.5924	3.1377	4.4533	30.8486	3.9104	9.5015	conserved protein, unknown function	PF3D7_0515400/conserved protein, unknown function	0.819044	0.496611	0.648682	1.48924	0.592221	0.977792
PF3D7_0728700	3.3157	1.2604	2.0469	14.147	2.0775	4.3575	alpha/beta hydrolase, putative	PF3D7_0728700/alpha/beta hydrolase, putative	0.520575	0.100508	0.311097	1.15066	0.317541	0.639237
PF3D7_1441300	6.0237	2.7646	3.8179	24.425	3.5748	8.3585	serine/threonine protein kinase, putative	PF3D7_1441300/serine/threonine protein kinase, putative	0.779863	0.441632	0.581825	1.38783	0.553252	0.922128
PF3D7_1345000	1.7485	0.8882	1.0356	8.652	1.107	2.4619	conserved Plasmodium protein, unknown function	PF3D7_1345000/conserved Plasmodium protein, unknown function	0.242666	0	0.015192	0.937117	0.0441476	0.39127
PF3D7_0528900	2.672	0.8552	1.3428	11.9722	1.5394	3.6119	conserved protein, unknown function	PF3D7_0528900/conserved protein, unknown function	0.426836	0	0.128011	1.07817	0.187351	0.557736
PF3D7_0619700	1.0513	0.4237	1.1094	4.1788	0.9939	1.7368	F-box protein FBXO1, putative	PF3D7_0619700/F-box protein FBXO1, putative	0.0217267	0	0.0450882	0.621052	0	0.23975
PF3D7_0209000	6.9367	3.4649	4.2261	25.2747	4.5642	8.5798	6-cysteine protein P230	PF3D7_0209000/6-cysteine protein P230	0.841153	0.539691	0.62594	1.40269	0.659365	0.933477
PF3D7_0934400	11.3743	7.0631	4.6069	30.9816	10.1568	13.9599	AP2 domain transcription factor, putative	PF3D7_0934400/AP2 domain transcription factor, putative	1.05592	0.848995	0.663409	1.4911	1.00676	1.14488
PF3D7_0110000	11.1807	3.7951	5.0075	47.5934	6.5637	13.6576	conserved Plasmodium protein, unknown function	PF3D7_0110000/conserved Plasmodium protein, unknown function	1.04847	0.579223	0.699621	1.67755	0.817149	1.13537
PF3D7_1427300	2.2055	0.812	1.7213	10.6957	1.2974	3.4737	conserved Plasmodium protein, unknown function	PF3D7_1427300/conserved Plasmodium protein, unknown function	0.343507	0	0.235857	1.02921	0.113074	0.540792
PF3D7_0813800	19.778	12.3544	14.8188	77.9067	15.5237	24.265	GDP-mannose 4,6-dehydratase	PF3D7_0813800/GDP-mannose 4,6-dehydratase	1.29618	1.09182	1.17081	1.89157	1.191	1.38498
PF3D7_1220000	3.0131	2.2543	2.522	12.5025	2.1331	5.51	zinc finger protein, putative	PF3D7_1220000/zinc finger protein, putative	0.479014	0.353012	0.401745	1.097	0.329011	0.741152
PF3D7_1250100	6.152	2.2751	3.3327	27.4059	3.3516	7.9585	osmiophilic body protein G377	PF3D7_1250100/osmiophilic body protein G377	0.789016	0.357	0.522796	1.43784	0.525252	0.900831
PF3D7_1430200	3.2175	1.6987	2.2274	11.0497	2.0297	4.7153	plasmepsin IX	PF3D7_1430200/plasmepsin IX	0.507519	0.230117	0.347798	1.04335	0.307432	0.673509
PF3D7_1318300	7.5067	3.8162	4.8726	27.8176	4.6698	10.1052	conserved Plasmodium protein, unknown function	PF3D7_1318300/conserved Plasmodium protein, unknown function	0.875449	0.581631	0.687761	1.44432	0.669298	1.00454
PF3D7_1461400	21.2924	10.0153	13.3327	78.2007	14.9781	24.2385	MORN repeat protein, putative	PF3D7_1461400/MORN repeat protein, putative	1.32822	1.00066	1.12492	1.89321	1.17546	1.38451
PF3D7_0923500	0.6653	0.5766	0.7522	2.3646	1.0503	1.6393	cyclin-dependent kinases regulatory subunit, putative	PF3D7_0923500/cyclin-dependent kinases regulatory subunit, putative	0	0	0	0.373758	0.0213134	0.214658
PF3D7_0822400	0.5641	0.2546	0.368	1.5256	0.6058	0.8799	conserved Plasmodium protein, unknown function	PF3D7_0822400/conserved Plasmodium protein, unknown function	0	0	0	0.183441	0	0
PF3D7_0916500	0.3322	0.2181	0.3178	1.1097	0.6455	0.6908	ubiquitin fusion degradation protein 1	PF3D7_0916500/ubiquitin fusion degradation protein 1	0	0	0	0.0452056	0	0
PF3D7_0313600	1.5037	0.9167	1.3028	7.0672	1.2463	2.0678	conserved Plasmodium protein, unknown function	PF3D7_0313600/conserved Plasmodium protein, unknown function	0.177161	0	0.114878	0.849247	0.0956226	0.315509
PF3D7_1133800	7.8532	5.3026	7.2708	35.9382	5.8961	11.677	RNA (uracil-5-)methyltransferase, putative	PF3D7_1133800/RNA (uracil-5-)methyltransferase, putative	0.895047	0.724489	0.861582	1.55556	0.770565	1.06733
PF3D7_0107000	1.0414	0.5761	0.567	2.9911	1.0256	1.6076	centrin-1	PF3D7_0107000/centrin-1	0.0176176	0	0	0.475831	0.010978	0.206178
PF3D7_1444300	12.981	6.0758	8.0288	42.2163	8.408	16.2054	1-acyl-sn-glycerol-3-phosphate acyltransferase, putative	PF3D7_1444300/1-acyl-sn-glycerol-3-phosphate acyltransferase, putative	1.11331	0.783603	0.904651	1.62548	0.924693	1.20966
PF3D7_0825800	37.7108	16.1245	20.9313	151.035	24.1044	41.9201	PH-like domain-containing protein, putative	PF3D7_0825800/PH-like domain-containing protein, putative	1.57647	1.20749	1.3208	2.17908	1.3821	1.62242
PF3D7_1121000	2.7802	0.9366	1.4229	13.5561	1.5563	3.4614	palmitoyltransferase DHHC3	PF3D7_1121000/palmitoyltransferase DHHC3	0.444076	0	0.153174	1.13213	0.192093	0.539252
PF3D7_0719100	4.8464	2.163	2.5722	21.1182	3.0245	6.0163	ATP synthase F0 subunit a-like protein, putative	PF3D7_0719100/ATP synthase F0 subunit a-like protein, putative	0.685419	0.335057	0.410305	1.32466	0.480654	0.779329
PF3D7_0420500	0.9345	0.4531	0.3362	3.7332	0.9036	1.1962	conserved Plasmodium protein, unknown function	PF3D7_0420500/conserved Plasmodium protein, unknown function	0	0	0	0.572081	0	0.0778038
PF3D7_0107700	1.1069	0.6515	0.561	6.3145	0.609	2.0208	dolichyl-diphosphooligosaccharide--protein glycosyltransferase subunit OST3/OST6, putative	PF3D7_0107700/dolichyl-diphosphooligosaccharide--protein glycosyltransferase subunit OST3/OST6, putative	0.0441084	0	0	0.800339	0	0.305523
PF3D7_0908400	1.5669	2.2287	1.7717	8.2805	2.4304	3.9222	conserved Plasmodium protein, unknown function	PF3D7_0908400/conserved Plasmodium protein, unknown function	0.195041	0.348052	0.24839	0.918057	0.385678	0.59353
PF3D7_1135000	0.4626	0.282	0.5604	2.9383	0.5711	0.8933	PQ-loop repeat-containing protein	PF3D7_1135000/PQ-loop repeat-containing protein	0	0	0	0.468096	0	0
PF3D7_1448600	9.807	5.661	6.9874	45.7696	6.1621	14.1492	SNARE protein, putative	PF3D7_1448600/SNARE protein, putative	0.991536	0.752893	0.844316	1.66058	0.789729	1.15073
PF3D7_0624300	3.5261	1.015	2.563	14.1785	2.7533	4.098	CPW-WPC family protein	PF3D7_0624300/CPW-WPC family protein	0.547295	0.00646604	0.408749	1.15163	0.439854	0.612572
PF3D7_0104400	14.2922	6.9612	7.8101	46.1104	9.3104	16.6013	4-hydroxy-3-methylbut-2-enyl diphosphate reductase	PF3D7_0104400/4-hydroxy-3-methylbut-2-enyl diphosphate reductase	1.1551	0.842684	0.892657	1.6638	0.968968	1.22014
PF3D7_1123700	3.5513	2.1413	2.1823	16.763	2.7713	4.609	ribosomal protein L37, mitochondrial, putative	PF3D7_1123700/ribosomal protein L37, mitochondrial, putative	0.550387	0.330678	0.338914	1.22435	0.442684	0.663607
PF3D7_0611000	5.2426	2.2567	2.8599	18.0691	3.5462	6.1127	SNARE associated Golgi protein, putative	PF3D7_0611000/SNARE associated Golgi protein, putative	0.719547	0.353474	0.456351	1.25694	0.549763	0.786233
PF3D7_1229600	4.8913	2.6016	2.5998	16.3827	3.4831	5.3371	conserved Plasmodium protein, unknown function	PF3D7_1229600/conserved Plasmodium protein, unknown function	0.689424	0.415241	0.41494	1.21439	0.541966	0.727305
PF3D7_0722900	2.1015	0.5927	0.792	7.6425	1.4773	2.1223	conserved protein, unknown function	PF3D7_0722900/conserved protein, unknown function	0.322529	0	0	0.883235	0.169469	0.326807
PF3D7_0900200	0.7522	0.2407	0.2551	1.5943	1.1	1.0591	rifin	PF3D7_0900200/rifin	0	0	0	0.20257	0.0413927	0.024937
PF3D7_0306000	5.1926	3.4292	2.5163	17.7689	3.945	7.6597	cytochrome b-c1 complex subunit 8, putative	PF3D7_0306000/cytochrome b-c1 complex subunit 8, putative	0.715385	0.535193	0.400762	1.24966	0.596047	0.884212
PF3D7_0320700	4.5837	1.7464	2.5091	11.7733	3.1921	5.3681	signal peptidase complex subunit 2	PF3D7_0320700/signal peptidase complex subunit 2	0.661216	0.242144	0.399518	1.0709	0.504076	0.729821
PF3D7_1232300	1.0867	0.2319	1.0444	6.5733	1.0836	1.5302	cytochrome b5, putative	PF3D7_1232300/cytochrome b5, putative	0.0361097	0	0.0188669	0.817783	0.034869	0.184748
PF3D7_1354200	3.9046	2.1733	3.5751	16.917	2.5392	6.0477	phosphoinositide phosphatase SAC1	PF3D7_1354200/phosphoinositide phosphatase SAC1	0.591577	0.33712	0.553288	1.22832	0.404697	0.78159
PF3D7_1343500	2.1925	0.9275	0.8976	9.3808	1.2565	2.7678	conserved protein, unknown function	PF3D7_1343500/conserved protein, unknown function	0.34094	0	0	0.97224	0.0991625	0.442135
PF3D7_1128300	2.6404	1.1754	2.1371	10.0858	1.7047	3.5306	ATP-dependent 6-phosphofructokinase	PF3D7_1128300/ATP-dependent 6-phosphofructokinase	0.42167	0.0701857	0.329825	1.00371	0.231648	0.547849
PF3D7_0908300	3.6153	1.3208	2.2679	11.9314	2.4363	4.1004	conserved protein, unknown function	PF3D7_0908300/conserved protein, unknown function	0.558144	0.120837	0.355624	1.07669	0.386731	0.612826
PF3D7_0320000	2.2808	1.4146	2.8787	12.559	1.6925	4.8395	protein phosphatase inhibitor 2	PF3D7_0320000/protein phosphatase inhibitor 2	0.358087	0.150634	0.459196	1.09896	0.228529	0.6848
PF3D7_0516500	27.3047	13.0672	16.5931	110.495	15.6529	32.7934	major facilitator superfamily domain-containing protein, putative	PF3D7_0516500/major facilitator superfamily domain-containing protein, putative	1.43624	1.11618	1.21993	2.04334	1.19459	1.51579
PF3D7_0930000	25.9432	5.6329	11.2849	181.46	21.5473	45.348	procollagen lysine 5-dioxygenase, putative	PF3D7_0930000/procollagen lysine 5-dioxygenase, putative	1.41402	0.750732	1.0525	2.25878	1.33339	1.65656
PF3D7_0933700	5.0432	2.9711	2.6384	24.049	2.5019	8.2245	conserved Plasmodium protein, unknown function	PF3D7_0933700/conserved Plasmodium protein, unknown function	0.702706	0.472917	0.421341	1.3811	0.39827	0.91511
PF3D7_0825700	31.3351	8.1489	14.8783	227.547	24.6109	55.2696	crystalloid-specific PH domain-containing protein, putative	PF3D7_0825700/crystalloid-specific PH domain-containing protein, putative	1.49603	0.911099	1.17255	2.35707	1.39113	1.74249
PF3D7_0825300	17.863	4.0311	7.8978	79.5626	9.8955	17.9289	SAYSvFN domain-containing protein, putative	PF3D7_0825300/SAYSvFN domain-containing protein, putative	1.25195	0.605424	0.897506	1.90071	0.995438	1.25355
PF3D7_0813500	3.9347	2.0106	2.2432	13.0257	2.5937	4.6185	PUB domain-containing protein, putative	PF3D7_0813500/PUB domain-containing protein, putative	0.594912	0.303326	0.350868	1.1148	0.41392	0.664501
PF3D7_0911200	4.567	1.4708	3.3127	18.7994	2.635	6.8916	conserved Plasmodium protein, unknown function	PF3D7_0911200/conserved Plasmodium protein, unknown function	0.659631	0.167554	0.520182	1.27414	0.420781	0.83832
PF3D7_1302400	1.8307	0.9964	1.8587	8.4214	1.3411	2.9459	conserved protein, unknown function	PF3D7_1302400/conserved protein, unknown function	0.262617	0	0.269209	0.925384	0.127461	0.469218
PF3D7_1331600	6.7543	2.9155	5.0325	28.6617	4.1526	8.4	3-hydroxyacyl-CoA dehydratase DEH	PF3D7_1331600/3-hydroxyacyl-CoA dehydratase DEH	0.82958	0.464713	0.701784	1.4573	0.61832	0.924279
PF3D7_1333700	21.8507	7.6636	14.3275	76.8574	15.1224	22.8153	histone H3-like centromeric protein CSE4	PF3D7_1333700/histone H3-like centromeric protein CSE4	1.33947	0.884433	1.15617	1.88569	1.17962	1.35823
PF3D7_0531200	1.3554	1.7861	1.8029	8.2435	1.908	3.1433	ribosomal protein S16, mitochondrial, putative	PF3D7_0531200/ribosomal protein S16, mitochondrial, putative	0.132067	0.251906	0.255972	0.916112	0.280578	0.497386
PF3D7_1214500	8.3169	1.7215	4.1172	60.5388	6.7666	15.0083	conserved Plasmodium protein, unknown function	PF3D7_1214500/conserved Plasmodium protein, unknown function	0.919961	0.235907	0.614602	1.78203	0.830371	1.17633
PF3D7_1441800	4.4323	2.2278	3.084	15.6875	2.7198	5.9048	vacuolar protein sorting-associated protein 60, putative	PF3D7_1441800/vacuolar protein sorting-associated protein 60, putative	0.646629	0.347876	0.489114	1.19555	0.434537	0.771205
PF3D7_0616600	2.3984	1.5119	1.7566	10.8496	1.3407	3.8376	conserved protein, unknown function	PF3D7_0616600/conserved protein, unknown function	0.379922	0.179523	0.244673	1.03541	0.127332	0.58406
PF3D7_1322700	4.5462	2.4534	3.3261	24.9409	2.2755	6.9886	conserved Plasmodium protein, unknown function	PF3D7_1322700/conserved Plasmodium protein, unknown function	0.657649	0.389768	0.521935	1.39691	0.357077	0.84439
PF3D7_1407400	1.6624	1.2134	2.0775	6.6041	1.7449	3.7452	conserved Plasmodium protein, unknown function	PF3D7_1407400/conserved Plasmodium protein, unknown function	0.220736	0.084004	0.317541	0.819814	0.241771	0.573475
PF3D7_0615200	1.5938	0.6558	0.9783	6.8273	0.9384	1.8979	conserved protein, unknown function	PF3D7_0615200/conserved protein, unknown function	0.202434	0	0	0.834249	0	0.278273
PF3D7_1009100	1.6469	0.8433	1.1173	9.2292	0.832	2.3745	conserved Plasmodium membrane protein, unknown function	PF3D7_1009100/conserved Plasmodium membrane protein, unknown function	0.216667	0	0.0481698	0.965164	0	0.375572
PF3D7_0817800	4.0676	3.9777	3.8327	17.349	3.1547	9.7367	conserved Plasmodium protein, unknown function	PF3D7_0817800/conserved Plasmodium protein, unknown function	0.609338	0.599632	0.583505	1.23927	0.498958	0.988412
PF3D7_1020200	13.628	3.4561	6.311	86.567	9.551	23.7607	conserved Plasmodium protein, unknown function	PF3D7_1020200/conserved Plasmodium protein, unknown function	1.13443	0.538586	0.800098	1.93735	0.980049	1.37586
PF3D7_0218100	0.531	0.5287	0.3602	2.745	0.3765	1.3557	conserved protein, unknown function	PF3D7_0218100/conserved protein, unknown function	0	0	0	0.438542	0	0.132164
PF3D7_1321000	2.9726	0.6396	1.0168	21.4896	1.9595	5.7122	conserved Plasmodium protein, unknown function	PF3D7_1321000/conserved Plasmodium protein, unknown function	0.473136	0	0.00723554	1.33223	0.292145	0.756803
PF3D7_1471800	28.4358	11.0634	19.8209	132.689	14.4107	34.6691	conserved Plasmodium protein, unknown function	PF3D7_1471800/conserved Plasmodium protein, unknown function	1.45387	1.04389	1.29712	2.12283	1.15869	1.53994
PF3D7_0611200	1.1453	0.9398	0.6973	2.7782	1.2298	2.1832	AP2 domain transcription factor, putative	PF3D7_0611200/AP2 domain transcription factor, putative	0.0589193	0	0	0.443764	0.0898345	0.339094
PF3D7_1210100	1.0423	0.9949	1.3026	4.935	1.3129	1.9775	syntaxin, Qa-SNARE family	PF3D7_1210100/syntaxin, Qa-SNARE family	0.0179927	0	0.114811	0.693287	0.118232	0.296116
PF3D7_0608400	5.2082	3.257	4.7721	25.5332	2.9847	9.0025	conserved Plasmodium protein, unknown function	PF3D7_0608400/conserved Plasmodium protein, unknown function	0.716688	0.512818	0.67871	1.40711	0.474901	0.954363
PF3D7_1250400	10.6991	2.3271	4.287	71.4773	7.1123	19.8038	conserved Plasmodium protein, unknown function	PF3D7_1250400/conserved Plasmodium protein, unknown function	1.02935	0.366815	0.632153	1.85417	0.85201	1.29675
PF3D7_0913600	1.2741	0.5171	1.3623	4.668	1.0311	1.7784	conserved Plasmodium protein, unknown function	PF3D7_0913600/conserved Plasmodium protein, unknown function	0.105204	0	0.134273	0.669131	0.0133008	0.250029
PF3D7_1033900	3.2963	1.9536	2.1224	12.4024	1.8869	4.693	ubiquitin-conjugating enzyme E2, putative	PF3D7_1033900/ubiquitin-conjugating enzyme E2, putative	0.518027	0.290836	0.326827	1.09351	0.275749	0.671451
PF3D7_0203800	6.7227	1.8418	3.5415	47.0465	4.7331	11.3419	conserved Plasmodium protein, unknown function	PF3D7_0203800/conserved Plasmodium protein, unknown function	0.827544	0.265242	0.549187	1.67253	0.675146	1.05469
PF3D7_0212700	8.188	2.722	4.5645	30.3206	4.2025	9.3091	SRR1-like protein	PF3D7_0212700/SRR1-like protein	0.913178	0.434888	0.659393	1.48174	0.623508	0.968908
PF3D7_1437100	1.362	0.8412	1.0537	6.8193	0.7625	2.7455	conserved protein, unknown function	PF3D7_1437100/conserved protein, unknown function	0.134177	0	0.022717	0.83374	0	0.438621
PF3D7_1331300	3.5151	2.0394	1.4643	10.5847	2.7876	3.8206	signal peptidase complex catalytic subunit SEC11	PF3D7_1331300/signal peptidase complex catalytic subunit SEC11	0.545938	0.309502	0.16563	1.02468	0.44523	0.582132
PF3D7_1313400	0.6775	0.3504	0.3482	1.6771	0.6824	0.7863	DEAD box helicase, putative	PF3D7_1313400/DEAD box helicase, putative	0	0	0	0.224559	0	0
PF3D7_0314900	1.3939	0.7435	0.9457	5.3615	0.7784	2.0412	conserved Plasmodium membrane protein, unknown function	PF3D7_0314900/conserved Plasmodium membrane protein, unknown function	0.144232	0	0	0.729286	0	0.309886
PF3D7_0827200	9.3711	2.3544	4.6837	62.5425	6.2295	16.2356	conserved Plasmodium protein, unknown function	PF3D7_0827200/conserved Plasmodium protein, unknown function	0.971791	0.37188	0.670589	1.79618	0.794453	1.21047
PF3D7_0210700	7.4204	5.0848	4.7769	35.7302	3.7446	11.0432	syntaxin, Qa-SNARE family	PF3D7_0210700/syntaxin, Qa-SNARE family	0.870427	0.706274	0.679146	1.55304	0.573405	1.04309
PF3D7_1417900	0.7898	0.6419	0.978	5.1329	0.5	1.9063	ATP synthase-associated protein, putative	PF3D7_1417900/ATP synthase-associated protein, putative	0	0	0	0.710363	0	0.280191
PF3D7_1133000	26.1609	12.7408	16.7192	92.9098	17.3907	31.3906	conserved Plasmodium protein, unknown function	PF3D7_1133000/conserved Plasmodium protein, unknown function	1.41765	1.1052	1.22322	1.96806	1.24032	1.4968
PF3D7_1020100	4.8988	1.712	2.8651	13.7112	3.3688	5.4231	flagellar outer arm dynein-associated protein, putative	PF3D7_1020100/flagellar outer arm dynein-associated protein, putative	0.69009	0.233504	0.45714	1.13708	0.527475	0.734248
PF3D7_0518800	22.568	4.5167	8.3776	136.412	17.4399	31.8941	secreted ookinete protein, putative	PF3D7_0518800/secreted ookinete protein, putative	1.35349	0.654821	0.92312	2.13485	1.24154	1.50371
PF3D7_0103800	2.8216	1.7413	1.7665	11.1151	1.4881	3.8875	actin-related protein ARP1, putative	PF3D7_0103800/actin-related protein ARP1, putative	0.450495	0.240874	0.247114	1.04591	0.172632	0.58967
PF3D7_0509700	6.6854	1.184	2.1811	42.896	4.7077	10.7752	conserved Plasmodium protein, unknown function	PF3D7_0509700/conserved Plasmodium protein, unknown function	0.825127	0.0733517	0.338676	1.63242	0.672809	1.03243
PF3D7_1451700	1.2278	0.7777	0.8243	3.9673	0.8672	1.8153	calcineurin subunit B	PF3D7_1451700/calcineurin subunit B	0.0891276	0	0	0.598495	0	0.258948
PF3D7_1120700	11.7374	2.9924	4.5265	76.717	7.1508	18.9427	conserved Plasmodium protein, unknown function	PF3D7_1120700/conserved Plasmodium protein, unknown function	1.06957	0.47602	0.655763	1.88489	0.854355	1.27744
PF3D7_1234000	1.9476	0.8748	1.8544	8.6557	1.1811	2.8097	conserved Plasmodium protein, unknown function	PF3D7_1234000/conserved Plasmodium protein, unknown function	0.2895	0	0.268203	0.937302	0.0722867	0.44866
PF3D7_0932600	1.7687	0.972	0.7272	3.7129	1.4964	2.5357	apicoplast ribosomal protein S6, putative	PF3D7_0932600/apicoplast ribosomal protein S6, putative	0.247654	0	0	0.569713	0.175048	0.404098
PF3D7_1316300	2.2113	0.5551	0.8089	6.7919	1.47	2.1978	conserved Plasmodium protein, unknown function	PF3D7_1316300/conserved Plasmodium protein, unknown function	0.344648	0	0	0.831991	0.167317	0.341988
PF3D7_1350000	0.6813	0.2726	0.321	2.0841	0.6039	0.7035	conserved Plasmodium protein, unknown function	PF3D7_1350000/conserved Plasmodium protein, unknown function	0	0	0	0.318919	0	0
PF3D7_0827400	9.0371	4.0724	7.0471	41.9681	4.9717	10.3553	conserved protein, unknown function	PF3D7_0827400/conserved protein, unknown function	0.956029	0.60985	0.84801	1.62292	0.696505	1.01516
PF3D7_1214800	7.0949	2.7932	4.4886	28.7323	3.5934	8.0871	conserved Plasmodium protein, unknown function	PF3D7_1214800/conserved Plasmodium protein, unknown function	0.850946	0.446102	0.652111	1.45837	0.555506	0.907793
PF3D7_0827500	1.9376	1.8948	1.8257	10.2396	1.3596	3.5164	ribosomal protein L21, apicoplast, putative	PF3D7_0827500/ribosomal protein L21, apicoplast, putative	0.287264	0.277563	0.261429	1.01028	0.133411	0.546098
PF3D7_1416700	4.437	0.6762	1.4931	31.0221	3.1602	6.6641	conserved protein, unknown function	PF3D7_1416700/conserved protein, unknown function	0.647089	0	0.174089	1.49167	0.499715	0.823742
PF3D7_0715200	14.8428	4.5688	7.1676	87.0945	9.2296	24.879	conserved Plasmodium protein, unknown function	PF3D7_0715200/conserved Plasmodium protein, unknown function	1.17152	0.659802	0.855374	1.93999	0.965183	1.39583
PF3D7_1122100	0.8615	0.5387	0.739	3.2866	0.7109	1.1377	GPI transamidase component GPI16, putative	PF3D7_1122100/GPI transamidase component GPI16, putative	0	0	0	0.516747	0	0.0560278

## Sheet: Gametogenesis
Supplemetary Data 1D: Summary of gametogenesis related DEGs
Gene ID	KO1	KO2	KO3	WT1	WT2	WT3	Annotation	id+Annotation	Log_KO1	Log_KO2	Log_KO3	Log_WT1	Log_WT2	Log_WT3
PF3D7_1147200	6.2773	2.1398	3.2689	36.4728	4.0083	9.7	tubulin--tyrosine ligase, putative	PF3D7_1147200/tubulin--tyrosine ligase, putative	0.797773	0.330373	0.514402	1.56197	0.60296	0.986772
PF3D7_0503200	8.2522	2.9902	4.8425	34.8682	5.3468	11.747	cell division control protein 6, putative	PF3D7_0503200/cell division control protein 6, putative	0.91657	0.4757	0.68507	1.54243	0.728094	1.06993
PF3D7_1020100	4.8988	1.712	2.8651	13.7112	3.3688	5.4231	flagellar outer arm dynein-associated protein, putative	PF3D7_1020100/flagellar outer arm dynein-associated protein, putative	0.69009	0.233504	0.45714	1.13708	0.527475	0.734248
PF3D7_0107000	1.0414	0.5761	0.567	2.9911	1.0256	1.6076	centrin-1	PF3D7_0107000/centrin-1	0.0176176	0	0	0.475831	0.010978	0.206178
PF3D7_1446600	7.8846	4.6262	5.572	40.3549	5.5908	15.3207	centrin-2	PF3D7_1446600/centrin-2	0.89678	0.665224	0.746011	1.6059	0.747474	1.18528
PF3D7_1201600	4.7556	2.4582	3.0489	31.7337	4.6931	10.3825	NIMA related kinase 3	PF3D7_1201600/NIMA related kinase 3	0.677205	0.390617	0.484143	1.50152	0.67146	1.0163
PF3D7_0923500	0.6653	0.5766	0.7522	2.3646	1.0503	1.6393	cyclin-dependent kinases regulatory subunit, putative	PF3D7_0923500/cyclin-dependent kinases regulatory subunit, putative	0	0	0	0.373758	0.0213134	0.214658
PF3D7_1470500	2.3455	1.4486	1.5703	18.5878	1.8259	5.2841	cGMP-specific 3',5'-cyclic phosphodiesterase delta	PF3D7_1470500/cGMP-specific 3',5'-cyclic phosphodiesterase delta	0.370235	0.160948	0.195983	1.26923	0.261477	0.722971

## Sheet: Signaling
Supplemetary Data 1E: Summary of Signaling related related DEGs
Gene ID	KO1	KO2	KO3	WT1	WT2	WT3	Annotation	id+Annotation	Log_KO1	Log_KO2	Log_KO3	Log_WT1	Log_WT2	Log_WT3
PF3D7_1018200	8.4247	4.171	5.8067	37.1538	6.3946	13.396	serine/threonine protein phosphatase 8, putative	PF3D7_1018200/serine/threonine protein phosphatase 8, putative	0.925554	0.62024	0.763929	1.57	0.805813	1.12698
PF3D7_1466100	10.1353	5.4158	6.6013	33.6699	8.4129	12.6627	protein phosphatase containing kelch-like domains	PF3D7_1466100/protein phosphatase containing kelch-like domains	1.00584	0.733663	0.819629	1.52724	0.924946	1.10253
PF3D7_1354200	3.9046	2.1733	3.5751	16.917	2.5392	6.0477	phosphoinositide phosphatase SAC1	PF3D7_1354200/phosphoinositide phosphatase SAC1	0.591577	0.33712	0.553288	1.22832	0.404697	0.78159
PF3D7_0320000	2.2808	1.4146	2.8787	12.559	1.6925	4.8395	protein phosphatase inhibitor 2	PF3D7_0320000/protein phosphatase inhibitor 2	0.358087	0.150634	0.459196	1.09896	0.228529	0.6848
PF3D7_1451700	1.2278	0.7777	0.8243	3.9673	0.8672	1.8153	calcineurin subunit B	PF3D7_1451700/calcineurin subunit B	0.0891276	0	0	0.598495	0	0.258948
PF3D7_1145200	16.4521	8.297	10.8227	97.2098	15.955	32.4126	serine/threonine protein kinase, putative	PF3D7_1145200/serine/threonine protein kinase, putative	1.21622	0.918921	1.03434	1.98771	1.2029	1.51071
PF3D7_1201600	4.7556	2.4582	3.0489	31.7337	4.6931	10.3825	NIMA related kinase 3	PF3D7_1201600/NIMA related kinase 3	0.677205	0.390617	0.484143	1.50152	0.67146	1.0163
PF3D7_1351600	36.2981	11.5298	15.4485	232.708	33.5734	65.2366	glycerol kinase	PF3D7_1351600/glycerol kinase	1.55988	1.06182	1.18889	2.36681	1.526	1.81449
PF3D7_1356800	3.1845	1.9439	2.8949	15.5041	3.1684	5.8725	serine/threonine protein kinase ARK3, putative	PF3D7_1356800/serine/threonine protein kinase ARK3, putative	0.503041	0.288674	0.461634	1.19045	0.50084	0.768823
PF3D7_1423600	3.6029	2.083	2.2603	20.1407	2.9977	5.7866	calcium-dependent protein kinase, putative	PF3D7_1423600/calcium-dependent protein kinase, putative	0.556652	0.318689	0.354166	1.30407	0.476788	0.762423
PF3D7_1129600	8.9194	3.4255	5.6909	42.95	6.5222	13.4201	phosphatidylinositol-4-phosphate 5-kinase, putative	PF3D7_1129600/phosphatidylinositol-4-phosphate 5-kinase, putative	0.950336	0.534724	0.755181	1.63296	0.814394	1.12776
PF3D7_0719200	3.4757	1.9331	2.4184	17.3544	2.6462	5.5883	NIMA related kinase 4	PF3D7_0719200/NIMA related kinase 4	0.541042	0.286254	0.383528	1.23941	0.422623	0.74728
PF3D7_1342800	19.6908	10.0979	12.4205	66.5468	15.0317	25.8993	phosphoenolpyruvate carboxykinase	PF3D7_1342800/phosphoenolpyruvate carboxykinase	1.29426	1.00423	1.09414	1.82313	1.17701	1.41329
PF3D7_1316000	2.5742	1.4189	1.8677	11.534	1.9394	3.7696	protein kinase, putative	PF3D7_1316000/protein kinase, putative	0.410642	0.151952	0.271307	1.06198	0.287667	0.576295
PF3D7_1441300	6.0237	2.7646	3.8179	24.425	3.5748	8.3585	serine/threonine protein kinase, putative	PF3D7_1441300/serine/threonine protein kinase, putative	0.779863	0.441632	0.581825	1.38783	0.553252	0.922128
PF3D7_1128300	2.6404	1.1754	2.1371	10.0858	1.7047	3.5306	ATP-dependent 6-phosphofructokinase	PF3D7_1128300/ATP-dependent 6-phosphofructokinase	0.42167	0.0701857	0.329825	1.00371	0.231648	0.547849
PF3D7_1476700	4.5786	2.9307	3.7602	32.7905	6.0233	10.5323	lysophospholipase, putative	PF3D7_1476700/lysophospholipase, putative	0.660733	0.466971	0.575211	1.51575	0.779834	1.02252

## Sheet: Zinc finger
Supplemetary Data 1F: Summary of DEGs Zinc Finger proteins
Gene ID	KO1	KO2	KO3	WT1	WT2	WT3	Annotation	id+Annotation	Log_KO1	Log_KO2	Log_KO3	Log_WT1	Log_WT2	Log_WT3
PF3D7_1210200	26.2143	9.0551	14.1072	179.46	19.8509	48.4789	Zinc finger protein, putative	PF3D7_1210200/Zinc finger protein, putative	1.41854	0.956893	1.14944	2.25397	1.29778	1.68555
PF3D7_0728600	2.1278	1.2473	1.3713	6.7431	1.7959	2.8223	RING zinc finger protein, putative	PF3D7_0728600/RING zinc finger protein, putative	0.327931	0.0959709	0.137132	0.82886	0.254282	0.450603
PF3D7_1220000	3.0131	2.2543	2.522	12.5025	2.1331	5.51	Zinc finger protein, putative	PF3D7_1220000/Zinc finger protein, putative	0.479014	0.353012	0.401745	1.097	0.329011	0.741152
PF3D7_1345000	1.7485	0.8882	1.0356	8.652	1.107	2.4619	RING zinc finger protein, putative	0.479014	0.242666	0	0.015192	0.937117	0.0441476	0.39127

## Sheet: AP2-O targets
Supplemetary Data 1G: Summary of DEGs AP2-O targets
Gene ID	KO1	KO2	KO3	WT1	WT2	WT3	Annotation	id+Annotation	Log_KO1	Log_KO2	Log_KO3	Log_WT1	Log_WT2	Log_WT3
PF3D7_1200600	3.9239	3.1668	3.1311	42.6694	19.4479	31.8094	erythrocyte membrane protein 1, PfEMP1	PF3D7_1200600/erythrocyte membrane protein 1, PfEMP1		0.500621	0.495697	1.63012	1.28887	1.50256
PF3D7_0833500	1.8853	1.676	1.8823	10.4381	5.022	6.6121	erythrocyte membrane protein 1, PfEMP1	PF3D7_0833500/erythrocyte membrane protein 1, PfEMP1	0.27538	0.224274	0.274689	1.01862	0.700877	0.820339
PF3D7_0900100	0.9311	0.6855	0.7636	4.3187	1.822	2.8141	erythrocyte membrane protein 1, PfEMP1	PF3D7_0900100/erythrocyte membrane protein 1, PfEMP1	0	0	0	0.635353	0.260548	0.44934
PF3D7_1100100	2.6834	2.2094	2.155	13.1188	4.7569	7.6885	erythrocyte membrane protein 1, PfEMP1	PF3D7_1100100/erythrocyte membrane protein 1, PfEMP1	0.428685	0.344274	0.333447	1.11789	0.677324	0.885842
PF3D7_1300100	1.0411	0.8311	0.9277	3.9707	1.8424	2.7648	erythrocyte membrane protein 1, PfEMP1	PF3D7_1300100/erythrocyte membrane protein 1, PfEMP1	0.0174924	0	0	0.598867	0.265384	0.441664
PF3D7_0700100	0.7898	0.6459	0.4763	3.4094	1.4438	2.0536	erythrocyte membrane protein 1, PfEMP1	PF3D7_0700100/erythrocyte membrane protein 1, PfEMP1	0	0	0	0.532678	0.159507	0.312516
PF3D7_0712800	3.4426	2.3615	2.5336	10.3698	4.1437	6.3714	erythrocyte membrane protein 1, PfEMP1	PF3D7_0712800/erythrocyte membrane protein 1, PfEMP1	0.536887	0.373188	0.403738	1.01577	0.617388	0.804235
PF3D7_0800100	3.1652	2.8151	2.8647	9.7458	4.2736	6.459	erythrocyte membrane protein 1, PfEMP1	PF3D7_0800100/erythrocyte membrane protein 1, PfEMP1	0.500401	0.449494	0.457079	0.988817	0.630794	0.810165
PF3D7_1000100	1.0804	0.8182	0.8219	3.034	1.7024	2.2386	erythrocyte membrane protein 1, PfEMP1	PF3D7_1000100/erythrocyte membrane protein 1, PfEMP1	0.0335846	0	0	0.482016	0.231062	0.349976
PF3D7_0733000	1.1543	1.2819	1.178	4.4618	1.8809	2.8805	erythrocyte membrane protein 1, PfEMP1	PF3D7_0733000/erythrocyte membrane protein 1, PfEMP1	0.0623187	0.107854	0.0711453	0.64951	0.274366	0.459468
PF3D7_0100300	1.0136	0.6066	0.4892	1.572	1.7255	2.0746	erythrocyte membrane protein 1, PfEMP1	PF3D7_0100300/erythrocyte membrane protein 1, PfEMP1	0.0058666	0	0	0.196453	0.236915	0.316934

## Sheet: Crystalloid
Supplemetary Data 1H: Summary of DEGs Crystalloid
Gene ID	KO1	KO2	KO3	WT1	WT2	WT3	Annotation	id+Annotation	Log_KO1	Log_KO2	Log_KO3	Log_WT1	Log_WT2	Log_WT3
PF3D7_1338800	8.29	4.3018	5.3018	59.0709	8.4035	17.3666	CPW-WPC family protein	PF3D7_1338800/CPW-WPC family protein	0.918555	0.63365	0.724423	1.77137	0.92446	1.23971
PF3D7_1103500	6.8369	1.8398	2.9947	46.5069	5.9575	12.35	CPW-WPC family protein	PF3D7_1103500/CPW-WPC family protein	0.834859	0.264771	0.476353	1.66752	0.775064	1.09167
PF3D7_0418800	7.2257	1.4941	3.5271	48.7105	6.475	13.446	MOLO1 domain-containing protein, putative	PF3D7_0418800/MOLO1 domain-containing protein, putative	0.85888	0.17438	0.547418	1.68762	0.81124	1.12859
PF3D7_0630000	2.3554	0.48	1.197	11.4932	1.8649	5.0978	CPW-WPC family protein	PF3D7_0630000/CPW-WPC family protein	0.372065	0	0.0780942	1.06044	0.270656	0.707383
PF3D7_1453500	29.3428	10.0498	13.7693	167.896	22.0486	45.9941	NAD(P) transhydrogenase, putative	PF3D7_1453500/NAD(P) transhydrogenase, putative	1.4675	1.00216	1.13891	2.22504	1.34338	1.6627
PF3D7_0530800	2.9191	1.047	1.8495	17.8493	2.4423	4.8756	CPW-WPC family protein	PF3D7_0530800/CPW-WPC family protein	0.465249	0.0199467	0.267054	1.25162	0.387799	0.688028
PF3D7_0904200	25.9693	7.8744	12.1231	154.48	18.5527	42.1801	PH domain-containing protein, putative	PF3D7_0904200/PH domain-containing protein, putative	1.41446	0.896217	1.08361	2.18887	1.26841	1.62511
PF3D7_1146100	7.1844	1.6396	3.1524	41.1338	4.9897	13.0049	PH-like domain-containing protein, putative	PF3D7_1146100/PH-like domain-containing protein, putative	0.856391	0.214738	0.498641	1.6142	0.698074	1.11411
PF3D7_1331400	27.0435	8.3453	12.0871	122.463	23.6718	34.8888	CPW-WPC family protein	PF3D7_1331400/CPW-WPC family protein	1.43206	0.921442	1.08232	2.088	1.37423	1.54269
PF3D7_1234700	16.8763	4.9765	7.3347	91.2029	11.9059	26.0989	upregulated in late gametocytes ULG8	PF3D7_1234700/upregulated in late gametocytes ULG8	1.22728	0.696924	0.865382	1.96001	1.07576	1.41662
PF3D7_0320200	13.7018	4.6126	5.946	80.6235	8.8171	23.5627	CPW-WPC family protein	PF3D7_0320200/CPW-WPC family protein	1.13678	0.663946	0.774225	1.90646	0.945326	1.37223
PF3D7_0504500	24.1576	6.764	11.4547	140.238	17.5189	34.913	MOLO1 domain-containing protein, putative	PF3D7_0504500/MOLO1 domain-containing protein, putative	1.38305	0.830204	1.05898	2.14686	1.24351	1.54299
PF3D7_1429300	3.3209	2.0244	2.5828	15.6426	2.8267	5.443	CPW-WPC family protein	PF3D7_1429300/CPW-WPC family protein	0.521256	0.306296	0.412091	1.19431	0.45128	0.735838
PF3D7_1027900	2.3256	1.3809	1.5876	15.108	2.071	3.6329	palmitoyltransferase DHHC10, putative	PF3D7_1027900/palmitoyltransferase DHHC10, putative	0.366535	0.140162	0.200741	1.17921	0.31618	0.560253
PF3D7_0903800	10.1623	4.2387	5.1912	51.3923	5.9482	13.9791	LCCL domain-containing protein	PF3D7_0903800/LCCL domain-containing protein	1.00699	0.627233	0.715268	1.7109	0.774386	1.14548
PF3D7_1207300	1.1857	0.7906	0.5586	7.9181	1.051	1.8922	LIMP protein, putative	PF3D7_1207300/LIMP protein, putative	0.0739748	0	0	0.898621	0.0216027	0.276967
PF3D7_0825800	37.7108	16.1245	20.9313	151.035	24.1044	41.9201	PH-like domain-containing protein, putative	PF3D7_0825800/PH-like domain-containing protein, putative	1.57647	1.20749	1.3208	2.17908	1.3821	1.62242
PF3D7_0624300	3.5261	1.015	2.563	14.1785	2.7533	4.098	CPW-WPC family protein	PF3D7_0624300/CPW-WPC family protein	0.547295	0.00646604	0.408749	1.15163	0.439854	0.612572
PF3D7_0825700	31.3351	8.1489	14.8783	227.547	24.6109	55.2696	crystalloid-specific PH domain-containing protein, putative	PF3D7_0825700/crystalloid-specific PH domain-containing protein, putative	1.49603	0.911099	1.17255	2.35707	1.39113	1.74249
