# Supplementary material for: PfARID Regulates P. falciparum Malaria Parasite Male Gametogenesis and Female Fertility and Is Critical for Parasite Transmission to the Mosquito Vector
Source: mBio. 2022 May 31;13(3):e00578-22. doi: 10.1128/mbio.00578-22 (PMC9239086; doi:10.1128/mbio.00578-22)
Supplement: DATA SET S2 [file mbio.00578-22-s0001.xlsx]

## Sheet: Sheet1
Supplemetary Data S2A: GO term enrichment analysis (Molecular Function) of upregulated DEGs
GO-ID	p-value	corr p-value	log2(pValue)	x	n	X	N	Description	Genes in test set
18995	3.88e-23	6.6607e-22	-70.3467	48	700	71	4474	host	PF3D7_1102500|PF3D7_1016800|PF3D7_1001900|PF3D7_0424400|PF3D7_0220700|PF3D7_1001500|PF3D7_1253800|PF3D7_0113300|PF3D7_1001100|PF3D7_1102900|PF3D7_1301200|PF3D7_0726100|PF3D7_0222100|PF3D7_0631500|PF3D7_0114100|PF3D7_1302000|PF3D7_1478000|PF3D7_0201700|PF3D7_1372300|PF3D7_0712400|PF3D7_1478100|PF3D7_0830600|PF3D7_0601200|PF3D7_0830500|PF3D7_0219700|PF3D7_1401100|PF3D7_1038600|PF3D7_1334700|PF3D7_0…
43657	3.88e-23	6.6607e-22	-70.3467	48	700	71	4474	host cell	PF3D7_1102500|PF3D7_1016800|PF3D7_1001900|PF3D7_0424400|PF3D7_0220700|PF3D7_1001500|PF3D7_1253800|PF3D7_0113300|PF3D7_1001100|PF3D7_1102900|PF3D7_1301200|PF3D7_0726100|PF3D7_0222100|PF3D7_0631500|PF3D7_0114100|PF3D7_1302000|PF3D7_1478000|PF3D7_0201700|PF3D7_1372300|PF3D7_0712400|PF3D7_1478100|PF3D7_0830600|PF3D7_0601200|PF3D7_0830500|PF3D7_0219700|PF3D7_1401100|PF3D7_1038600|PF3D7_1334700|PF3D7_0…
44215	3.88e-23	6.6607e-22	-70.3467	48	700	71	4474	other organism	PF3D7_1102500|PF3D7_1016800|PF3D7_1001900|PF3D7_0424400|PF3D7_0220700|PF3D7_1001500|PF3D7_1253800|PF3D7_0113300|PF3D7_1001100|PF3D7_1102900|PF3D7_1301200|PF3D7_0726100|PF3D7_0222100|PF3D7_0631500|PF3D7_0114100|PF3D7_1302000|PF3D7_1478000|PF3D7_0201700|PF3D7_1372300|PF3D7_0712400|PF3D7_1478100|PF3D7_0830600|PF3D7_0601200|PF3D7_0830500|PF3D7_0219700|PF3D7_1401100|PF3D7_1038600|PF3D7_1334700|PF3D7_0…
44216	3.88e-23	6.6607e-22	-70.3467	48	700	71	4474	other organism cell	PF3D7_1102500|PF3D7_1016800|PF3D7_1001900|PF3D7_0424400|PF3D7_0220700|PF3D7_1001500|PF3D7_1253800|PF3D7_0113300|PF3D7_1001100|PF3D7_1102900|PF3D7_1301200|PF3D7_0726100|PF3D7_0222100|PF3D7_0631500|PF3D7_0114100|PF3D7_1302000|PF3D7_1478000|PF3D7_0201700|PF3D7_1372300|PF3D7_0712400|PF3D7_1478100|PF3D7_0830600|PF3D7_0601200|PF3D7_0830500|PF3D7_0219700|PF3D7_1401100|PF3D7_1038600|PF3D7_1334700|PF3D7_0…
44217	3.88e-23	6.6607e-22	-70.3467	48	700	71	4474	other organism part	PF3D7_1102500|PF3D7_1016800|PF3D7_1001900|PF3D7_0424400|PF3D7_0220700|PF3D7_1001500|PF3D7_1253800|PF3D7_0113300|PF3D7_1001100|PF3D7_1102900|PF3D7_1301200|PF3D7_0726100|PF3D7_0222100|PF3D7_0631500|PF3D7_0114100|PF3D7_1302000|PF3D7_1478000|PF3D7_0201700|PF3D7_1372300|PF3D7_0712400|PF3D7_1478100|PF3D7_0830600|PF3D7_0601200|PF3D7_0830500|PF3D7_0219700|PF3D7_1401100|PF3D7_1038600|PF3D7_1334700|PF3D7_0…
43245	3.88e-23	6.6607e-22	-70.3467	48	700	71	4474	extraorganismal space	PF3D7_1102500|PF3D7_1016800|PF3D7_1001900|PF3D7_0424400|PF3D7_0220700|PF3D7_1001500|PF3D7_1253800|PF3D7_0113300|PF3D7_1001100|PF3D7_1102900|PF3D7_1301200|PF3D7_0726100|PF3D7_0222100|PF3D7_0631500|PF3D7_0114100|PF3D7_1302000|PF3D7_1478000|PF3D7_0201700|PF3D7_1372300|PF3D7_0712400|PF3D7_1478100|PF3D7_0830600|PF3D7_0601200|PF3D7_0830500|PF3D7_0219700|PF3D7_1401100|PF3D7_1038600|PF3D7_1334700|PF3D7_0…
5576	8.8316e-23	1.2995e-21	-69.3825	49	752	71	4474	extracellular region	PF3D7_1016800|PF3D7_1001900|PF3D7_0424400|PF3D7_0220700|PF3D7_1001500|PF3D7_1253800|PF3D7_1001100|PF3D7_1301200|PF3D7_0631500|PF3D7_0114100|PF3D7_1478000|PF3D7_0201700|PF3D7_0712400|PF3D7_0830500|PF3D7_1401100|PF3D7_0702000|PF3D7_0221700|PF3D7_0801000|PF3D7_1478800|PF3D7_0501400|PF3D7_1002000|PF3D7_0401900|PF3D7_0831700|PF3D7_0701900|PF3D7_0831500|PF3D7_1352900|PF3D7_1102500|PF3D7_0113300|PF3D7_1…
44421	1.3951e-22	1.7961e-21	-68.9156	48	720	71	4474	extracellular region part	PF3D7_1102500|PF3D7_1016800|PF3D7_1001900|PF3D7_0424400|PF3D7_0220700|PF3D7_1001500|PF3D7_1253800|PF3D7_0113300|PF3D7_1001100|PF3D7_1102900|PF3D7_1301200|PF3D7_0726100|PF3D7_0222100|PF3D7_0631500|PF3D7_0114100|PF3D7_1302000|PF3D7_1478000|PF3D7_0201700|PF3D7_1372300|PF3D7_0712400|PF3D7_1478100|PF3D7_0830600|PF3D7_0601200|PF3D7_0830500|PF3D7_0219700|PF3D7_1401100|PF3D7_1038600|PF3D7_1334700|PF3D7_0…
33655	3.6683e-16	4.1982e-15	-47.7592	36	522	71	4474	host cell cytoplasm part	PF3D7_1016800|PF3D7_1001900|PF3D7_0424400|PF3D7_1001500|PF3D7_1001100|PF3D7_0726100|PF3D7_0222100|PF3D7_0631500|PF3D7_0114100|PF3D7_1302000|PF3D7_1478000|PF3D7_0201700|PF3D7_0712400|PF3D7_0830600|PF3D7_0601200|PF3D7_0830500|PF3D7_0219700|PF3D7_1401100|PF3D7_1334700|PF3D7_0402100|PF3D7_0702000|PF3D7_0221700|PF3D7_0801000|PF3D7_1478800|PF3D7_0935700|PF3D7_1252900|PF3D7_0501400|PF3D7_0935900|PF3D7_0…
20036	4.9187e-16	5.0662e-15	-47.488	31	370	71	4474	Maurer's cleft	PF3D7_1016800|PF3D7_1001900|PF3D7_0424400|PF3D7_1001100|PF3D7_0726100|PF3D7_0222100|PF3D7_0631500|PF3D7_0114100|PF3D7_1302000|PF3D7_1478000|PF3D7_0201700|PF3D7_0830600|PF3D7_0601200|PF3D7_0830500|PF3D7_0219700|PF3D7_1401100|PF3D7_0402100|PF3D7_0702000|PF3D7_0221700|PF3D7_0801000|PF3D7_1478800|PF3D7_0935700|PF3D7_1252900|PF3D7_0501400|PF3D7_0935900|PF3D7_0401900|PF3D7_0831700|PF3D7_1201200|PF3D7_0…
30430	9.261e-16	8.6717e-15	-46.7126	36	537	71	4474	host cell cytoplasm	PF3D7_1016800|PF3D7_1001900|PF3D7_0424400|PF3D7_1001500|PF3D7_1001100|PF3D7_0726100|PF3D7_0222100|PF3D7_0631500|PF3D7_0114100|PF3D7_1302000|PF3D7_1478000|PF3D7_0201700|PF3D7_0712400|PF3D7_0830600|PF3D7_0601200|PF3D7_0830500|PF3D7_0219700|PF3D7_1401100|PF3D7_1334700|PF3D7_0402100|PF3D7_0702000|PF3D7_0221700|PF3D7_0801000|PF3D7_1478800|PF3D7_0935700|PF3D7_1252900|PF3D7_0501400|PF3D7_0935900|PF3D7_0…
33646	1.5906e-15	1.3374e-14	-46.0876	36	546	71	4474	host intracellular part	PF3D7_1016800|PF3D7_1001900|PF3D7_0424400|PF3D7_1001500|PF3D7_1001100|PF3D7_0726100|PF3D7_0222100|PF3D7_0631500|PF3D7_0114100|PF3D7_1302000|PF3D7_1478000|PF3D7_0201700|PF3D7_0712400|PF3D7_0830600|PF3D7_0601200|PF3D7_0830500|PF3D7_0219700|PF3D7_1401100|PF3D7_1334700|PF3D7_0402100|PF3D7_0702000|PF3D7_0221700|PF3D7_0801000|PF3D7_1478800|PF3D7_0935700|PF3D7_1252900|PF3D7_0501400|PF3D7_0935900|PF3D7_0…
43656	1.688e-15	1.3374e-14	-46.0876	36	547	71	4474	intracellular region of host	PF3D7_1016800|PF3D7_1001900|PF3D7_0424400|PF3D7_1001500|PF3D7_1001100|PF3D7_0726100|PF3D7_0222100|PF3D7_0631500|PF3D7_0114100|PF3D7_1302000|PF3D7_1478000|PF3D7_0201700|PF3D7_0712400|PF3D7_0830600|PF3D7_0601200|PF3D7_0830500|PF3D7_0219700|PF3D7_1401100|PF3D7_1334700|PF3D7_0402100|PF3D7_0702000|PF3D7_0221700|PF3D7_0801000|PF3D7_1478800|PF3D7_0935700|PF3D7_1252900|PF3D7_0501400|PF3D7_0935900|PF3D7_0…
33643	1.0835e-14	7.9715e-14	-43.5121	37	616	71	4474	host cell part	PF3D7_1102500|PF3D7_1016800|PF3D7_1001900|PF3D7_0424400|PF3D7_1001500|PF3D7_1001100|PF3D7_0726100|PF3D7_0222100|PF3D7_0631500|PF3D7_0114100|PF3D7_1302000|PF3D7_1478000|PF3D7_0201700|PF3D7_0712400|PF3D7_0830600|PF3D7_0601200|PF3D7_0830500|PF3D7_0219700|PF3D7_1401100|PF3D7_1334700|PF3D7_0402100|PF3D7_0702000|PF3D7_0221700|PF3D7_0801000|PF3D7_1478800|PF3D7_0935700|PF3D7_1252900|PF3D7_0501400|PF3D7_0…

## Sheet: Sheet2
Supplemetary Data S2B: GO term enrichment analysis (Cellular component) of upregulated DEGs
GO-ID	p-value	corr p-value	log2(pValue)	x	n	X	N	Description	Genes in test set
51701	5.88e-05	0.0076203	-7.03594	11	301	29	2991	interaction with host	PF3D7_0114100|PF3D7_0424400|PF3D7_0424200|PF3D7_0712400|PF3D7_0301200|PF3D7_0801000|PF3D7_0831700|PF3D7_0830600|PF3D7_0420700|PF3D7_1149300|PF3D7_0222100
51704	6.5977e-05	0.0076203	-7.03594	12	364	29	2991	multi-organism process	PF3D7_0114100|PF3D7_0424400|PF3D7_0424200|PF3D7_0712400|PF3D7_0301200|PF3D7_0801000|PF3D7_0831700|PF3D7_0830600|PF3D7_0113800|PF3D7_0420700|PF3D7_1149300|PF3D7_0222100
44403	0.00020162	0.011644	-6.42427	11	344	29	2991	symbiosis, encompassing mutualism through parasitism	PF3D7_0114100|PF3D7_0424400|PF3D7_0424200|PF3D7_0712400|PF3D7_0301200|PF3D7_0801000|PF3D7_0831700|PF3D7_0830600|PF3D7_0420700|PF3D7_1149300|PF3D7_0222100
44419	0.00020162	0.011644	-6.42427	11	344	29	2991	interspecies interaction between organisms	PF3D7_0114100|PF3D7_0424400|PF3D7_0424200|PF3D7_0712400|PF3D7_0301200|PF3D7_0801000|PF3D7_0831700|PF3D7_0830600|PF3D7_0420700|PF3D7_1149300|PF3D7_0222100

## Sheet: Sheet3
Supplemetary Data S2C: GO term enrichment analysis (Molecular Function) of downregulated DEGs
GO-ID	p-value	corr p-value	log2(pValue)	x	n	X	N	Description	Genes in test set
9405	1.7203e-12	1.3625e-09	-29.4511	25	75	196	2991	pathogenesis	PF3D7_1041300|PF3D7_1255200|PF3D7_0833500|PF3D7_1100100|PF3D7_0500100|PF3D7_0115700|PF3D7_0930300|PF3D7_0800100|PF3D7_1240400|PF3D7_0733000|PF3D7_0100100|PF3D7_0100300|PF3D7_1200600|PF3D7_0700100|PF3D7_0209000|PF3D7_0400100|PF3D7_0712800|PF3D7_1000100|PF3D7_1300100|PF3D7_1219300|PF3D7_0200100|PF3D7_0223500|PF3D7_0632800|PF3D7_0300100|PF3D7_0900100
51704	3.6729e-06	0.0014545	-9.42526	46	364	196	2991	multi-organism process	PF3D7_1041300|PF3D7_1207300|PF3D7_1255200|PF3D7_1335100|PF3D7_0833500|PF3D7_1100100|PF3D7_0302500|PF3D7_0500100|PF3D7_0115700|PF3D7_0905400|PF3D7_0930300|PF3D7_0932200|PF3D7_0800100|PF3D7_0305600|PF3D7_1240400|PF3D7_0100400|PF3D7_0733000|PF3D7_1200500|PF3D7_0100100|PF3D7_0400500|PF3D7_0100300|PF3D7_1200600|PF3D7_0100200|PF3D7_0700100|PF3D7_0209000|PF3D7_1451700|PF3D7_0400100|PF3D7_1252100|PF3D7_1…
51701	1.3328e-05	0.0035186	-8.15078	39	301	196	2991	interaction with host	PF3D7_1041300|PF3D7_1207300|PF3D7_1255200|PF3D7_1335100|PF3D7_1100100|PF3D7_0302500|PF3D7_0500100|PF3D7_0115700|PF3D7_0905400|PF3D7_0930300|PF3D7_0932200|PF3D7_0800100|PF3D7_0305600|PF3D7_1240400|PF3D7_0100400|PF3D7_0733000|PF3D7_1200500|PF3D7_0100100|PF3D7_0400500|PF3D7_1200600|PF3D7_0100200|PF3D7_0209000|PF3D7_1451700|PF3D7_0400100|PF3D7_1252100|PF3D7_1116000|PF3D7_0712800|PF3D7_1000100|PF3D7_0…
44403	0.00013276	0.02103	-5.57141	40	344	196	2991	symbiosis, encompassing mutualism through parasitism	PF3D7_1041300|PF3D7_1207300|PF3D7_1255200|PF3D7_1335100|PF3D7_1100100|PF3D7_0302500|PF3D7_0500100|PF3D7_0115700|PF3D7_0905400|PF3D7_0930300|PF3D7_0932200|PF3D7_0800100|PF3D7_0305600|PF3D7_1240400|PF3D7_0100400|PF3D7_0733000|PF3D7_1200500|PF3D7_0100100|PF3D7_0400500|PF3D7_1200600|PF3D7_0100200|PF3D7_0209000|PF3D7_1451700|PF3D7_0400100|PF3D7_1252100|PF3D7_1116000|PF3D7_1300600|PF3D7_0712800|PF3D7_1…
44419	0.00013276	0.02103	-5.57141	40	344	196	2991	interspecies interaction between organisms	PF3D7_1041300|PF3D7_1207300|PF3D7_1255200|PF3D7_1335100|PF3D7_1100100|PF3D7_0302500|PF3D7_0500100|PF3D7_0115700|PF3D7_0905400|PF3D7_0930300|PF3D7_0932200|PF3D7_0800100|PF3D7_0305600|PF3D7_1240400|PF3D7_0100400|PF3D7_0733000|PF3D7_1200500|PF3D7_0100100|PF3D7_0400500|PF3D7_1200600|PF3D7_0100200|PF3D7_0209000|PF3D7_1451700|PF3D7_0400100|PF3D7_1252100|PF3D7_1116000|PF3D7_1300600|PF3D7_0712800|PF3D7_1…
6465	0.00022085	0.028224	-5.14693	5	10	196	2991	signal peptide processing	PF3D7_0320700|PF3D7_0506900|PF3D7_0828000|PF3D7_1331300|PF3D7_0904400
51825	0.00032072	0.028224	-5.14693	24	175	196	2991	adhesion to other organism involved in symbiotic interaction	PF3D7_1041300|PF3D7_0400100|PF3D7_1255200|PF3D7_1100100|PF3D7_0302500|PF3D7_0712800|PF3D7_0500100|PF3D7_1000100|PF3D7_0115700|PF3D7_1219300|PF3D7_0632700|PF3D7_0200100|PF3D7_0223500|PF3D7_0632800|PF3D7_0800100|PF3D7_1240400|PF3D7_0100400|PF3D7_0733000|PF3D7_1200500|PF3D7_0100100|PF3D7_0400500|PF3D7_0900200|PF3D7_1200600|PF3D7_0100200
44406	0.00032072	0.028224	-5.14693	24	175	196	2991	adhesion to host	PF3D7_1041300|PF3D7_0400100|PF3D7_1255200|PF3D7_1100100|PF3D7_0302500|PF3D7_0712800|PF3D7_0500100|PF3D7_1000100|PF3D7_0115700|PF3D7_1219300|PF3D7_0632700|PF3D7_0200100|PF3D7_0223500|PF3D7_0632800|PF3D7_0800100|PF3D7_1240400|PF3D7_0100400|PF3D7_0733000|PF3D7_1200500|PF3D7_0100100|PF3D7_0400500|PF3D7_0900200|PF3D7_1200600|PF3D7_0100200
20035	0.00032072	0.028224	-5.14693	24	175	196	2991	cytoadherence to microvasculature, mediated by parasite protein	PF3D7_1041300|PF3D7_0400100|PF3D7_1255200|PF3D7_1100100|PF3D7_0302500|PF3D7_0712800|PF3D7_0500100|PF3D7_1000100|PF3D7_0115700|PF3D7_1219300|PF3D7_0632700|PF3D7_0200100|PF3D7_0223500|PF3D7_0632800|PF3D7_0800100|PF3D7_1240400|PF3D7_0100400|PF3D7_0733000|PF3D7_1200500|PF3D7_0100100|PF3D7_0400500|PF3D7_0900200|PF3D7_1200600|PF3D7_0100200
51605	0.00038346	0.03037	-5.04121	5	11	196	2991	protein maturation by peptide bond cleavage	PF3D7_0320700|PF3D7_0506900|PF3D7_0828000|PF3D7_1331300|PF3D7_0904400
22610	0.00053386	0.038438	-4.70132	27	214	196	2991	biological adhesion	PF3D7_1041300|PF3D7_1255200|PF3D7_0212700|PF3D7_1100100|PF3D7_0302500|PF3D7_0500100|PF3D7_0115700|PF3D7_0607700|PF3D7_0800100|PF3D7_1240400|PF3D7_0100400|PF3D7_0733000|PF3D7_1200500|PF3D7_0100100|PF3D7_0400500|PF3D7_1200600|PF3D7_0100200|PF3D7_0400100|PF3D7_0712800|PF3D7_1000100|PF3D7_1219300|PF3D7_0632700|PF3D7_0200100|PF3D7_0223500|PF3D7_0206800|PF3D7_0632800|PF3D7_0900200

## Sheet: Sheet4
Supplemetary Data S2D: GO term enrichment analysis (Cellular component) of downregulated DEGs
GO-ID	p-value	corr p-value	log2(pValue)	x	n	X	N	Description	Genes in test set
44312	8.1934e-11	2.1057e-08	-25.5011	12	17	326	4474	crystalloid	PF3D7_0418800|PF3D7_1207300|PF3D7_0904200|PF3D7_0825800|PF3D7_0825700|PF3D7_1103500|PF3D7_1027900|PF3D7_1429300|PF3D7_0903800|PF3D7_0504500|PF3D7_1146100|PF3D7_1453500
20039	1.0211e-08	1.3121e-06	-19.5397	20	64	326	4474	pellicle	PF3D7_1318700|PF3D7_0407800|PF3D7_0619700|PF3D7_0621400|PF3D7_0723300|PF3D7_0708600|PF3D7_0704100|PF3D7_1341800|PF3D7_1141900|PF3D7_1221400|PF3D7_0929600|PF3D7_0304100|PF3D7_0611600|PF3D7_1003600|PF3D7_0717600|PF3D7_0816500|PF3D7_0423500|PF3D7_0722900|PF3D7_1031200|PF3D7_0510300
20030	1.8916e-08	1.6205e-06	-19.2351	19	60	326	4474	infected host cell surface knob	PF3D7_1041300|PF3D7_0400100|PF3D7_1255200|PF3D7_1100100|PF3D7_0712800|PF3D7_0500100|PF3D7_1000100|PF3D7_0115700|PF3D7_1219300|PF3D7_0905400|PF3D7_0200100|PF3D7_0223500|PF3D7_0632800|PF3D7_0800100|PF3D7_1240400|PF3D7_0733000|PF3D7_0100100|PF3D7_0900100|PF3D7_1200600
70258	3.4594e-08	2.2227e-06	-18.7793	19	62	326	4474	inner membrane complex	PF3D7_1318700|PF3D7_0407800|PF3D7_0619700|PF3D7_0621400|PF3D7_0723300|PF3D7_0708600|PF3D7_0704100|PF3D7_1341800|PF3D7_1141900|PF3D7_1221400|PF3D7_0304100|PF3D7_0611600|PF3D7_1003600|PF3D7_0717600|PF3D7_0816500|PF3D7_0423500|PF3D7_0722900|PF3D7_1031200|PF3D7_0510300
786	9.9615e-06	0.00051202	-10.9315	6	9	326	4474	nucleosome	PF3D7_0610400|PF3D7_0617900|PF3D7_1105000|PF3D7_0617800|PF3D7_1105100|PF3D7_1333700
45178	0.00036985	0.015842	-5.9801	5	10	326	4474	basal part of cell	PF3D7_0407800|PF3D7_0611600|PF3D7_0704100|PF3D7_1031200|PF3D7_1018200
5787	0.0014512	0.048922	-4.35337	3	4	326	4474	signal peptidase complex	PF3D7_0320700|PF3D7_1331300|PF3D7_0904400
45177	0.0016141	0.048922	-4.35337	20	135	326	4474	apical part of cell	PF3D7_1318700|PF3D7_1320700|PF3D7_1252100|PF3D7_0213800|PF3D7_1116000|PF3D7_0302500|PF3D7_1430200|PF3D7_1137200|PF3D7_0615200|PF3D7_1471600|PF3D7_0929400|PF3D7_0905400|PF3D7_1410400|PF3D7_0530900|PF3D7_0611500|PF3D7_1118700|PF3D7_0903700|PF3D7_0103800|PF3D7_0909500|PF3D7_0517800
20002	0.0021427	0.048922	-4.35337	28	219	326	4474	host cell plasma membrane	PF3D7_1041300|PF3D7_1255200|PF3D7_1100100|PF3D7_0302500|PF3D7_0500100|PF3D7_0115700|PF3D7_0800100|PF3D7_1240400|PF3D7_0100400|PF3D7_0733000|PF3D7_1200500|PF3D7_0100100|PF3D7_0400500|PF3D7_1200600|PF3D7_0100200|PF3D7_0400100|PF3D7_1300600|PF3D7_1439000|PF3D7_0712800|PF3D7_1000100|PF3D7_1219300|PF3D7_0632700|PF3D7_0200100|PF3D7_0223500|PF3D7_0632800|PF3D7_1243900|PF3D7_0900100|PF3D7_0900200
44218	0.0022843	0.048922	-4.35337	30	241	326	4474	other organism cell membrane	PF3D7_1041300|PF3D7_0107700|PF3D7_1255200|PF3D7_1100100|PF3D7_0302500|PF3D7_0500100|PF3D7_0115700|PF3D7_0800100|PF3D7_1240400|PF3D7_0100400|PF3D7_0733000|PF3D7_1200500|PF3D7_0100100|PF3D7_0400500|PF3D7_1200600|PF3D7_0100200|PF3D7_0400100|PF3D7_1300600|PF3D7_1439000|PF3D7_0712800|PF3D7_1000100|PF3D7_0929400|PF3D7_1219300|PF3D7_0632700|PF3D7_0200100|PF3D7_0223500|PF3D7_0632800|PF3D7_1243900|PF3D7_0…
44279	0.0022843	0.048922	-4.35337	30	241	326	4474	other organism membrane	PF3D7_1041300|PF3D7_0107700|PF3D7_1255200|PF3D7_1100100|PF3D7_0302500|PF3D7_0500100|PF3D7_0115700|PF3D7_0800100|PF3D7_1240400|PF3D7_0100400|PF3D7_0733000|PF3D7_1200500|PF3D7_0100100|PF3D7_0400500|PF3D7_1200600|PF3D7_0100200|PF3D7_0400100|PF3D7_1300600|PF3D7_1439000|PF3D7_0712800|PF3D7_1000100|PF3D7_0929400|PF3D7_1219300|PF3D7_0632700|PF3D7_0200100|PF3D7_0223500|PF3D7_0632800|PF3D7_1243900|PF3D7_0…
33644	0.0022843	0.048922	-4.35337	30	241	326	4474	host cell membrane	PF3D7_1041300|PF3D7_0107700|PF3D7_1255200|PF3D7_1100100|PF3D7_0302500|PF3D7_0500100|PF3D7_0115700|PF3D7_0800100|PF3D7_1240400|PF3D7_0100400|PF3D7_0733000|PF3D7_1200500|PF3D7_0100100|PF3D7_0400500|PF3D7_1200600|PF3D7_0100200|PF3D7_0400100|PF3D7_1300600|PF3D7_1439000|PF3D7_0712800|PF3D7_1000100|PF3D7_0929400|PF3D7_1219300|PF3D7_0632700|PF3D7_0200100|PF3D7_0223500|PF3D7_0632800|PF3D7_1243900|PF3D7_0…
